# Supplementary material for: Dichotomy between extracellular signatures of active dendritic chemical synapses and gap junctions
Source: eLife. 2026 Jul 30;14:RP103046. doi: 10.7554/eLife.103046 (PMC13423354; doi:10.7554/eLife.103046)
Supplement: Source code 1. [file elife-103046-code1.zip]

Archive with 202 entries (180 files):
- Code/
- Code/.DS_Store
- __MACOSX/Code/._.DS_Store
- Code/Gap/
- __MACOSX/Code/._Gap
- Code/Matlab/
- Code/Readme.txt
- __MACOSX/Code/._Readme.txt
- Code/Chem/
- __MACOSX/Code/._Chem
- Code/Gap/2b_GapRand_Act.hoc
- __MACOSX/Code/Gap/._2b_GapRand_Act.hoc
- Code/Gap/.DS_Store
- __MACOSX/Code/Gap/._.DS_Store
- Code/Gap/2a_LFPy_S1toS7.py
- __MACOSX/Code/Gap/._2a_LFPy_S1toS7.py
- Code/Gap/2c_LFPy_S1toS7.py
- __MACOSX/Code/Gap/._2c_LFPy_S1toS7.py
- Code/Gap/2c_GapPattern_Act.hoc
- __MACOSX/Code/Gap/._2c_GapPattern_Act.hoc
- Code/Gap/2b_LFPy_S1toS7.py
- __MACOSX/Code/Gap/._2b_LFPy_S1toS7.py
- Code/Gap/2a_GapSync_Act.hoc
- __MACOSX/Code/Gap/._2a_GapSync_Act.hoc
- Code/Gap/Mod Files/
- Code/Gap/n123.hoc
- Code/Matlab/Fig7.m
- __MACOSX/Code/Matlab/._Fig7.m
- Code/Matlab/Fig3.m
- __MACOSX/Code/Matlab/._Fig3.m
- Code/Matlab/Fig4.m
- __MACOSX/Code/Matlab/._Fig4.m
- Code/Matlab/Fig5.m
- __MACOSX/Code/Matlab/._Fig5.m
- Code/Matlab/Fig1.m
- __MACOSX/Code/Matlab/._Fig1.m
- Code/Matlab/Fig6.m
- __MACOSX/Code/Matlab/._Fig6.m
- Code/Matlab/Fig8.m
- __MACOSX/Code/Matlab/._Fig8.m
- Code/Matlab/Fig2.m
- __MACOSX/Code/Matlab/._Fig2.m
- Code/Chem/.DS_Store
- __MACOSX/Code/Chem/._.DS_Store
- Code/Chem/1a_ChemSync_Act.hoc
- __MACOSX/Code/Chem/._1a_ChemSync_Act.hoc
- Code/Chem/1c_ChemPattern_Act.hoc
- __MACOSX/Code/Chem/._1c_ChemPattern_Act.hoc
- Code/Chem/1a_LFPy_S1toS7.py
- __MACOSX/Code/Chem/._1a_LFPy_S1toS7.py
- Code/Chem/Mod Files/
- Code/Chem/n123.hoc
- Code/Chem/1b_ChemRand_Act.hoc
- __MACOSX/Code/Chem/._1b_ChemRand_Act.hoc
- Code/Chem/1b_LFPy_S1toS7.py
- __MACOSX/Code/Chem/._1b_LFPy_S1toS7.py
- Code/Chem/1c_LFPy_S1toS7.py
- __MACOSX/Code/Chem/._1c_LFPy_S1toS7.py
- Code/Gap/Mod Files/km.mod
- Code/Gap/Mod Files/cat.mod
- Code/Gap/Mod Files/cad.mod
- Code/Gap/Mod Files/can2.mod
- Code/Gap/Mod Files/car.mod
- Code/Gap/Mod Files/skkin.mod
- Code/Gap/Mod Files/nax.mod
- Code/Gap/Mod Files/minmax.mod
- Code/Gap/Mod Files/vmax.mod
- Code/Gap/Mod Files/ghknmda.mod
- Code/Gap/Mod Files/na3.mod
- Code/Gap/Mod Files/h.mod
- Code/Gap/Mod Files/kaprox.mod
- Code/Gap/Mod Files/kdrca1.mod
- __MACOSX/Code/Gap/Mod Files/._kdrca1.mod
- Code/Gap/Mod Files/kadist.mod
- Code/Gap/Mod Files/ghkampa.mod
- Code/Gap/Mod Files/arm64/
- Code/Gap/Mod Files/na3s.mod
- Code/Gap/Mod Files/cal.mod
- Code/Chem/Mod Files/km.mod
- Code/Chem/Mod Files/cat.mod
- Code/Chem/Mod Files/cad.mod
- Code/Chem/Mod Files/can2.mod
- Code/Chem/Mod Files/car.mod
- Code/Chem/Mod Files/skkin.mod
- Code/Chem/Mod Files/nax.mod
- Code/Chem/Mod Files/minmax.mod
- Code/Chem/Mod Files/vmax.mod
- Code/Chem/Mod Files/ghknmda.mod
- Code/Chem/Mod Files/na3.mod
- Code/Chem/Mod Files/h.mod
- Code/Chem/Mod Files/kaprox.mod
- Code/Chem/Mod Files/kdrca1.mod
- __MACOSX/Code/Chem/Mod Files/._kdrca1.mod
- Code/Chem/Mod Files/kadist.mod
- Code/Chem/Mod Files/ghkampa.mod
- Code/Chem/Mod Files/arm64/
- Code/Chem/Mod Files/na3s.mod
- Code/Chem/Mod Files/cal.mod
- Code/Gap/Mod Files/arm64/minmax.o
- Code/Gap/Mod Files/arm64/ghkampa.o
- Code/Gap/Mod Files/arm64/can2.c
- Code/Gap/Mod Files/arm64/vmax.c
- Code/Gap/Mod Files/arm64/libnrnmech.dylib
- Code/Gap/Mod Files/arm64/na3s.c
- Code/Gap/Mod Files/arm64/kadist.o
- Code/Gap/Mod Files/arm64/skkin.c
- Code/Gap/Mod Files/arm64/nax.c
- Code/Gap/Mod Files/arm64/h.o
- Code/Gap/Mod Files/arm64/car.o
- Code/Gap/Mod Files/arm64/cat.c
- Code/Gap/Mod Files/arm64/cad.o
- Code/Gap/Mod Files/arm64/kdrca1.o
- Code/Gap/Mod Files/arm64/km.c
- Code/Gap/Mod Files/arm64/kaprox.o
- Code/Gap/Mod Files/arm64/na3.c
- Code/Gap/Mod Files/arm64/cal.c
- Code/Gap/Mod Files/arm64/ghknmda.o
- Code/Gap/Mod Files/arm64/can2.o
- Code/Gap/Mod Files/arm64/special
- Code/Gap/Mod Files/arm64/vmax.o
- Code/Gap/Mod Files/arm64/minmax.c
- Code/Gap/Mod Files/arm64/ghkampa.c
- Code/Gap/Mod Files/arm64/mod_func.o
- Code/Gap/Mod Files/arm64/skkin.o
- Code/Gap/Mod Files/arm64/nax.o
- Code/Gap/Mod Files/arm64/kadist.c
- Code/Gap/Mod Files/arm64/na3s.o
- Code/Gap/Mod Files/arm64/mod_func.cpp
- Code/Gap/Mod Files/arm64/cat.o
- Code/Gap/Mod Files/arm64/car.c
- Code/Gap/Mod Files/arm64/makemod2c_inc
- Code/Gap/Mod Files/arm64/h.c
- Code/Gap/Mod Files/arm64/ghknmda.c
- Code/Gap/Mod Files/arm64/.libs/
- Code/Gap/Mod Files/arm64/cal.o
- Code/Gap/Mod Files/arm64/na3.o
- Code/Gap/Mod Files/arm64/special.dSYM/
- Code/Gap/Mod Files/arm64/cad.c
- Code/Gap/Mod Files/arm64/kdrca1.c
- Code/Gap/Mod Files/arm64/kaprox.c
- Code/Gap/Mod Files/arm64/km.o
- Code/Chem/Mod Files/arm64/minmax.o
- Code/Chem/Mod Files/arm64/ghkampa.o
- Code/Chem/Mod Files/arm64/can2.c
- Code/Chem/Mod Files/arm64/vmax.c
- Code/Chem/Mod Files/arm64/libnrnmech.dylib
- Code/Chem/Mod Files/arm64/na3s.c
- Code/Chem/Mod Files/arm64/kadist.o
- Code/Chem/Mod Files/arm64/skkin.c
- Code/Chem/Mod Files/arm64/nax.c
- Code/Chem/Mod Files/arm64/h.o
- Code/Chem/Mod Files/arm64/car.o
- Code/Chem/Mod Files/arm64/cat.c
- Code/Chem/Mod Files/arm64/cad.o
- Code/Chem/Mod Files/arm64/kdrca1.o
- Code/Chem/Mod Files/arm64/km.c
- Code/Chem/Mod Files/arm64/kaprox.o
- Code/Chem/Mod Files/arm64/na3.c
- Code/Chem/Mod Files/arm64/cal.c
- Code/Chem/Mod Files/arm64/ghknmda.o
- Code/Chem/Mod Files/arm64/can2.o
- Code/Chem/Mod Files/arm64/special
- Code/Chem/Mod Files/arm64/vmax.o
- Code/Chem/Mod Files/arm64/minmax.c
- Code/Chem/Mod Files/arm64/ghkampa.c
- Code/Chem/Mod Files/arm64/mod_func.o
- Code/Chem/Mod Files/arm64/skkin.o
- Code/Chem/Mod Files/arm64/nax.o
- Code/Chem/Mod Files/arm64/kadist.c
- Code/Chem/Mod Files/arm64/na3s.o
- Code/Chem/Mod Files/arm64/mod_func.cpp
- Code/Chem/Mod Files/arm64/cat.o
- Code/Chem/Mod Files/arm64/car.c
- Code/Chem/Mod Files/arm64/makemod2c_inc
- Code/Chem/Mod Files/arm64/h.c
- Code/Chem/Mod Files/arm64/ghknmda.c
- Code/Chem/Mod Files/arm64/.libs/
- Code/Chem/Mod Files/arm64/cal.o
- Code/Chem/Mod Files/arm64/na3.o
- Code/Chem/Mod Files/arm64/special.dSYM/
- Code/Chem/Mod Files/arm64/cad.c
- Code/Chem/Mod Files/arm64/kdrca1.c
- Code/Chem/Mod Files/arm64/kaprox.c
- Code/Chem/Mod Files/arm64/km.o
- Code/Gap/Mod Files/arm64/.libs/libnrnmech.so
- Code/Gap/Mod Files/arm64/special.dSYM/Contents/
- Code/Chem/Mod Files/arm64/.libs/libnrnmech.so
- Code/Chem/Mod Files/arm64/special.dSYM/Contents/
- Code/Gap/Mod Files/arm64/special.dSYM/Contents/Resources/
- Code/Gap/Mod Files/arm64/special.dSYM/Contents/Info.plist
- Code/Chem/Mod Files/arm64/special.dSYM/Contents/Resources/
- Code/Chem/Mod Files/arm64/special.dSYM/Contents/Info.plist
- Code/Gap/Mod Files/arm64/special.dSYM/Contents/Resources/Relocations/
- Code/Gap/Mod Files/arm64/special.dSYM/Contents/Resources/DWARF/
- Code/Chem/Mod Files/arm64/special.dSYM/Contents/Resources/Relocations/
- Code/Chem/Mod Files/arm64/special.dSYM/Contents/Resources/DWARF/
- Code/Gap/Mod Files/arm64/special.dSYM/Contents/Resources/Relocations/x86_64/
- Code/Gap/Mod Files/arm64/special.dSYM/Contents/Resources/DWARF/special
- Code/Chem/Mod Files/arm64/special.dSYM/Contents/Resources/Relocations/x86_64/
- Code/Chem/Mod Files/arm64/special.dSYM/Contents/Resources/DWARF/special
- Code/Gap/Mod Files/arm64/special.dSYM/Contents/Resources/Relocations/x86_64/special.yml
- Code/Chem/Mod Files/arm64/special.dSYM/Contents/Resources/Relocations/x86_64/special.yml
