# Supplementary material for: Dichotomy between extracellular signatures of active dendritic chemical synapses and gap junctions
Source: eLife. 2026 Jul 30;14:RP103046. doi: 10.7554/eLife.103046 (PMC13423354; doi:10.7554/eLife.103046)
Supplement: Source code 1. [file elife-103046-code1.zip › Code/Readme.txt]

Richa Sirmaur and Rishikesh Narayanan. Dichotomy between extracellular signatures of active dendritic chemical synapses and gap junctions, eLife 2026. 

https://doi.org/10.7554/eLife.103046

The subdirectories Chem and Gap contains NEURON and LFPy codes for all simulations involving chemical synapses and gap junctions, respectively.

The Matlab subdirectory contains scripts for analysis pertaining to every figure in the manuscript. The name of the files indicate the code for specific individual figures.
