# Supplementary material for: Dichotomy between extracellular signatures of active dendritic chemical synapses and gap junctions
Source: eLife. 2026 Jul 30;14:RP103046. doi: 10.7554/eLife.103046 (PMC13423354; doi:10.7554/eLife.103046)
Supplement: Source code 1. [file elife-103046-code1.zip › Code/Gap/2c_GapPattern_Act.hoc]

// Richa Sirmaur and Rishikesh Narayanan, eLife 2026
// This code is Neuron .hoc file required to run Neuron simulations, as well as called in .py files for LFPy simulations
// This is a generic code for no sodium active model of patterned (16Hz) gap junctional inputs. Same can be produced for passive (where active function isn't called)


//--------------------------------------------------------------//
//						The Parameters
//--------------------------------------------------------------//

print "main_sync.hoc file"
objref cvode
cvode=new CVode()
cvode.active(0)
//tstart=0
tstop = 2000
steps_per_ms = 40
dt = 0.025
stdel= 850 
stdur= tstop  

// --------------------------------------------------------------//
// Resistances and Capacitances
// --------------------------------------------------------------//

rasoma  = 120
raend   = 85 //70
raaxon = rasoma
ra=rasoma
raslope = 50
rahmp = 300
rm     = 125000
rmsoma = rm
rmdend = rm
rmend=85000
rmaxon = rm
rmslope = 50
rmhmp =300
c_m       = 1
cmsoma    = c_m
cmdend    = c_m
cmaxon    = c_m
v_init    = -65
celsius   = 34

// --------------------------------------------------------------//
// 					Resting potentials
// --------------------------------------------------------------//

Ek = -90
Ena = 55
Eh=-30
create axon[2]
objref sh, st, apc, vec, g[20], i_vec, v_vec, stdstt, fitvec
strdef str1, str2, str3
objref SD, AXON, SA, Basal, Trunk, AIS, DEND
objref s, ampasyn[1], nmdasyn[1]
objref netlist
objref g1, nc
objref r, st1, st2
objref pl[150],opl[150]
create soma[1], apical[1], basal[1]

//----------------------------------------------------------------//
//					 Active conductance
//----------------------------------------------------------------//

gh=25e-6					
ghfold = 12
ghhmp = 320
ghslope = 50
caT=80e-6
caTfold= 30
caThmp= 350
caTslope = 50
gna=0 //0.026 
gnais=gna	
gkdr=0.008        
gka=0.0031     				
gka_bas=0.0031   			
gkafold=8
gka_pfactor=1
gka_dfactor=1
gcal = 12e-4 				//Magee & Johnston 1995
gcar = 1.5e-5
gkm = 1e-6 					//JNS 2009
gcan = 1.5e-5


//--------------------------------------  RADIAL DIST  ----------------------------------------//

somax=2.497
somay=-13.006
somaz=11.12
double distances[200]
func raddist() {
    soma distance()
	distn0=distance(0)
	distances[0]=0
	sum=0
	for i=1,n3d()-1 {
		xx=(x3d(i)-x3d(i-1))*(x3d(i)-x3d(i-1))
		yy=(y3d(i)-y3d(i-1))*(y3d(i)-y3d(i-1))
		zz=(z3d(i)-z3d(i-1))*(z3d(i)-z3d(i-1))
		sum=sum+sqrt(xx+yy+zz)
		distances[i]=sum
	}
	xval=$1
    // Amoung the various pt3d's find which one matches the distance of
    // current x closely
	distn=distance(xval)
	match=distn-distn0
	matchptdist=100000
	for i=0,n3d()-1 {
		matptdist=(match-distances[i])*(match-distances[i])
		if(matchptdist>matptdist){
			matchptdist=matptdist
			matchi=i
		}
	}
    
	//print "Match for ", x, " is ", matchi, " XDIST ", match, " MATCH ", distances[matchi], " ERROR ", sqrt(matchptdist)
    // Find the distance of the closely matched point to the somatic
    // centroid and use that as the distance for this BPAP measurement
    
	xx=(x3d(matchi)-somax)*(x3d(matchi)-somax)
	yy=(y3d(matchi)-somay)*(y3d(matchi)-somay)
	zz=(z3d(matchi)-somaz)*(z3d(matchi)-somaz)
	return sqrt(xx+yy+zz)
}

//-------------------------------------- MORPHOLOGY  ------------------------------------//

//************************************** PASSIVE  


proc setpassive() {

	forall {
	  	insert pas
	  	e_pas = v_init
		Ra=rasoma
	}
	forsec SD {		// For somato-dendritic compartments
		cm=cmdend
		g_pas=1/rm
	}
	forsec "soma" {
	  	cm = cmsoma
		g_pas=1/rm
		insert minmax
	}
	forall {
		for (x) {
			rdist=raddist(x)
			rmt = rmsoma + (rmend - rmsoma)/(1 + exp((rmhmp-rdist)/rmslope))
			g_pas(x)=1/rmt
			Ra = rasoma //+ (raend - rasoma)/(1 + exp((rahmp-rdist)/raslope))
		}
	}
    
    forsec "basal" {
        for(x){
            g_pas(x)=1/rmsoma
            Ra=rasoma
        }
    }
}

//************************************************** ACTIVE 

proc setactivess () {local xdist, ndist
    
	forall {	// Trunk
		insert hd
		insert minmax
        
		for (x) {
			xdist=raddist(x)
			ghdbar_hd(x) = gh*(1+ghfold/(1+exp(-(xdist-ghhmp)/ghslope)))	//lovey16
            
			if (xdist > 100){
				if (xdist>300) {
					ndist=300
				} else { // 100 <= xdist <= 300
					ndist=xdist
				}
				vhalfl_hd(x)=-82-8*(ndist-100)/200
			} else {	// xdist < 100
				vhalfl_hd(x)=-82
			}      
		}
	}
  	forsec "soma" {
		insert hd  ghdbar_hd=gh vhalfl_hd=-82
		insert minmax
	}
	forsec Basal {
		insert hd  ghdbar_hd=gh vhalfl_hd=-82
		insert minmax
	}
	forall if (ismembrane("hd")) ehd_hd=Eh       
}

print " ==> CHECK POINT 1 "

/***********************************************************    load_3dcell       **************************************************************/

proc load_3dcell() {
    
    // $s1 filename
    
	forall delete_section()
	xopen($s1)
    
	SD = new SectionList()
	SA = new SectionList()
	Trunk = new SectionList()
	//Trial = new SectionList()
	Basal = new SectionList()
    
	forsec "soma" {
		SD.append()
		SA.append()
	}
    
	forsec "basal" {
		SD.append()
		Basal.append()
	}
    
	forsec "apical"{
		SD.append()
		SA.append()
	}
    
	// Trunk.
	soma[0]	Trunk.append()
	apical[0]  Trunk.append()
	apical[4]  Trunk.append()
	apical[6]  Trunk.append()
	apical[14] Trunk.append()
	apical[15] Trunk.append()
	apical[16] Trunk.append()
	apical[22] Trunk.append()
	apical[23] Trunk.append()
	apical[25] Trunk.append()
	apical[26] Trunk.append()
	apical[27] Trunk.append()
	apical[41] Trunk.append()
	apical[42] Trunk.append()
	apical[46] Trunk.append()
	apical[48] Trunk.append()
	apical[56] Trunk.append()
	apical[58] Trunk.append()
	apical[60] Trunk.append()
	apical[62] Trunk.append()
	apical[64] Trunk.append()
	apical[65] Trunk.append()
	apical[69] Trunk.append()
	apical[71] Trunk.append()
	apical[81] Trunk.append()
	apical[83] Trunk.append()
	apical[95] Trunk.append()
	apical[103] Trunk.append()
	apical[104] Trunk.append()
    
   // here is rad_dist
  // soma[0] Trial.append()
  // apical[41] Trial.append() // 155.582 µm
  // apical[71] Trial.append() // 315.276 µm
  // apical[103] Trial.append() //417
    
    
	// Compartmentalize
    
	setpassive() // Before compartmentalization, set passive
    
	// The lambda constraint
	totcomp=0  				//#gives nsegs of all !! = NUMBER OF COMPARTMENTS = 879 
	forall {
		soma[1] area(0.5)
		nseg = int((L/(0.1*lambda_f(100))+.9)/2)*2 + 1
		totcomp=totcomp+nseg
	}
	access soma[0]
	distance() 

	// To check total segs in basals =>
	/*
	basalcomp=0  			// 	#   gives nsegs of all basals !! = NUMBER OF COMPARTMENTS = 253

	forsec "basal"{
		basal[1] area(0.5)
		nseg = int((L/(0.1*lambda_f(100))+.9)/2)*2 + 1
		basalcomp=basalcomp+nseg
	}
	*/
}

/**********************************************************************/
// For cell number n123 on the DSArchive, converted with CVAPP to give
// HOC file, the following definition holds. This is the same as Poirazi et
// al. have used in Neuron, 2003. The argument is that the subtree seems
// so long to be a dendrite, and the cell does not have a specific axon.
// There is a catch, though, if the morphology is closely scanned, then
// basal dendrites would branch from these axonal segments - which
// may be fine given the amount of ambiguity one has while tracing!

proc addaxon() {
    
	AXON = new SectionList()
	AIS = new SectionList()
    
	for i = 30,34 basal[i] {
		AXON.append()
		Basal.remove()
	}
    
	for i = 18,22 basal[i] {
		AXON.append()
		AIS.append()
		Basal.remove()
	}
    
	forsec AXON {
		e_pas=v_init
		g_pas = 1/rmaxon
		Ra=raaxon
		cm=cmaxon
	}
}

/****************************************	  Na_K_rad   ********************************************/

proc set_Na_K_rad () {local xdist, ndist
	forsec SD {
        insert na3 gbar_na3=gna //ar2_na3=1
        insert kdr gkdrbar_kdr=gkdr
        insert minmax
	}
  
	forsec "basal"{
        insert na3 gbar_na3=gna //ar2_na3=1
        insert kdr gkdrbar_kdr=gkdr
        insert kad gkabar_kad=gka_bas  		// KA distal  
        insert kap gkabar_kap=gka_bas      // KA proximal
        for (x) {
            rdist=raddist(x)
            if(rdist<100){
                gkabar_kap(x)=gka_bas*(1+gkafold*rdist/100.0)
                gkabar_kad(x)=0
            } else {
                gkabar_kad(x)=gka_bas*(1+gkafold*rdist/100.0)
                gkabar_kap(x)=0
            }
        }
	}
    
	forsec AIS {
        insert nax gbar_nax=gna*10  	// AIS =10 times of soma
        insert kdr gkdrbar_kdr=gkdr*2 	// two times of soma 
	}

	forsec "soma"{

        insert kad gkabar_kad=gka  		// KA distal
        insert kap gkabar_kap=gka       // KA proximal
        for (x) {
            rdist=raddist(x)
            if(rdist<100){
                gkabar_kap(x)=gka*(1+gkafold*rdist/100.0)
                gkabar_kad(x)=0
            } else {
                gkabar_kad(x)=gka*(1+gkafold*rdist/100.0)
                gkabar_kap(x)=0
            }
        }
	}
    
	forsec "apical"{
		ar2_na3=0.8     // Add Na+ inactivation on apical side.
		insert kad gkabar_kad=gka  		// KA distal
        insert kap gkabar_kap=gka       // KA proximal
        for (x) {
            rdist=raddist(x)
            if(rdist<100){
                gkabar_kap(x)=gka*(1+gkafold*rdist/100.0)
                gkabar_kad(x)=0
            } else {
                gkabar_kad(x)=gka*(1+gkafold*rdist/100.0)
                gkabar_kap(x)=0
            }
        }
	}
	forall if (ismembrane("na3")||ismembrane("nax")) ena=Ena
        forall if (ismembrane("kap")||ismembrane("kad")||ismembrane("kdr")) ek=Ek
            }


/**********************************	cat ********************************/

proc set_cat() {local xdist, ndist
    
	forall {	// Trunk
        insert cat 	//gcatbar_cat=caT        
		for (x) {
			xdist=raddist(x)
			gcatbar_cat(x)=caT*(1+caTfold/(1+exp(-(xdist-caThmp)/caTslope)))	//lovey16
		}
	}
    forsec "basal"{
        insert cat gcatbar_cat=caT
	}
}

/********************************	CaR  **********************************/

proc set_CaR() {
    forsec "apical"{
        insert car
        gmax_car=gcar
    }
    forsec "basal"{
        insert car
        gmax_car=gcar
    }
}

/**********************************  CaN  *********************************/

proc set_CaN() {local xdist
    forsec "apical"{
        for (x) {
			xdist=raddist(x)
            if(xdist<=340){
                insert can
                gcanbar_can(x)=gcan
            }
        }
    }
}

/*********************************	CaL  *********************************/

proc set_CaL() {local xdist
    forsec "apical"{
        for (x) {
			xdist=raddist(x)
            if(xdist<=50){
                insert cal
                gcalbar_cal(x)=gcal
            }
        }
    }
}
/********************************	KM  **********************************/

proc set_KM() {
    forall {
        for (x) {
			xdist=raddist(x)
            if(xdist<=50){
                insert km
                gbar_km(x)=gkm
            }
        }
    }
}

/*********************************	 vmax   *********************************/

proc add_vmax_mechanism() {
	forall {
		insert vmax
	}
}

/**********************************	  setactive  ********************************/

proc setactive() {
	setactivess ()
	set_Na_K_rad ()
	set_cat()
    set_CaL()
    set_CaN()
    set_CaR()
    set_KM()
	add_vmax_mechanism()
	
	print "all active conductances set"
}

print " ==> CHECK POINT 2"

//---=-=-=-=-= -=-=-=-=-=-=-=-=-=-= inits

// proc init_cell() {
	load_3dcell("n123.hoc")
	setpassive()
	addaxon()
	setactive()
	access soma[0]	// Reinitializing distance origin
	distance()
	print "Number of compartments: ", totcomp
// }
// init_cell()


//---=-=-=-=-= -=-=-=-=-=-=-=-=-=-= OBJREFS

objref del, delFile,l, rect
I_clamp_pos=10000

objref v3, f3, vvect,file2, file3, vecta,file0, sfvect, sffile, I_inj[I_clamp_pos], I_file, stim[I_clamp_pos]
objref v31,v32,v33,v34,f31,f32,f33,f34
strdef stringaa

somvoltage=new File()
somvoltages=new File()


//-=-=-=-=-=-=-=-=-=-= LOAD BASAL NUMBER IN A VECTOR -=-=-=-=-=-=-=-=-=-=-=-=-=-=-=-=-=-=-=-=

file1=new File()
f3=new File()

BasalNumber=I_clamp_pos    
totseg=253                    //total number of segments in basals

basal_num= new Vector(BasalNumber)
basal_numfile = new File()

basal_numfile.ropen("cd..Pattern/INPUT_25cycles/BasalInfos/BasalNum_All.txt")
basal_num.scanf(basal_numfile)
print "Basal number loaded "

//-=-=-=-=-=-=-=-=-=-= LOAD LOCATIONS IN A VECTOR -=-=-=-=-=-=-=-=-=-=-=-=-=-=-=-=-=-=-=-=

basal_loc= new Vector(BasalNumber)
basal_locfile = new File()

basal_locfile.ropen("/cd../Pattern/INPUT_25cycles/BasalInfos/Location_All.txt")
basal_loc.scanf(basal_locfile)

print "location loaded" 


//-=-=-=-=-=-=-=-=-=-= LOAD Scaling factor VALUE IN A VECTOR -=-=-=-=-=-=-=-=-=-=-=-=-=-=-=-=-=-=-=-=

sfvect= new Vector(BasalNumber) 
sffile=new File()
sffile.ropen("cd../Pattern/INPUT_25cycles/BasalInfos/SFValu_All.txt") 
sfvect.scanf(sffile)
// sfvect=sfvect.mul(3)  
print sfvect.x[1]

//-=-=-=-=-=-=-=-=-=-= LOAD SYNCOUNTS IN A VECTOR -=-=-=-=-=-=-=-=-=-=-=-=-=-=-=-=-=-=-=-=

file0=new File()
vecta=new Vector()
file0.ropen("cd../Pattern/INPUT_25cycles/BasalInfos/Syncount_All.txt") 
vecta.scanf(file0)
	
	
//-=-=-=-=-=-=-=-=-=-= LOAD DELAYS IN A VECTOR -=-=-=-=-=-=-=-=-=-=-=-=-=-=-=-=-=-=-=-=
del=new Vector(BasalNumber)
delFile= new File()
      
delFile.ropen("cd../Pattern/INPUT_25cycles/16Hz/CS_Pattern_Delays.txt")
del.scanf(delFile) 

objref delayvect[BasalNumber], newScaledCurr[BasalNumber]
objref stimvec[BasalNumber],stimfile

count=0

proc clamps(){ local d,p,Temp,a1,b1,dnumbs

 for (i=0; i<BasalNumber; i+=1){ 
	 Temp = basal_num.x[i]
	 p=vecta.x[i] 
	 a1=basal_loc.x[i]
	 b1=sfvect.x[i]
	  

	  basal[Temp]{
	     for(x){
	         if (x==a1){

	         	 // d= del.x[i]
	         	 stim[i] = new IClamp(a1) 
	  			 stim[i].del= 0//d 
	             stim[i].dur= stdur

	             sprint(stringaa,"cd../Pattern/INPUT_25cycles/CurrentInjection/Current_Inj_%d.txt",p)
	  			 I_inj[i]= new Vector()
				 I_file=new File()

	  			 I_file.ropen(stringaa)
	             I_inj[i].scanf(I_file)

	             Scaled_Iinj[i]=new Vector()
	             Scaled_Iinj[i]= I_inj[i].mul(b1)

	             dnumbs=0
				  d= del.x[i]
				  if (d>500){
				  	dnumbs=(d-500)/dt
				  	delayvect[i]= new Vector(dnumbs)
					delayvect[i].fill(0,0,dnumbs-1)
					// print "printing Scaled_Iinj[i] SIZE << BEFORE : ", Scaled_Iinj[i].size()
	  			 	Scaled_Iinj[i].insrt(0,delayvect[i])
	  			 	// print "printing Scaled_Iinj[i] SIZE AFTER >> : ", Scaled_Iinj[i].size()

	             	Scaled_Iinj[i].play(&stim[i].amp,dt)

	             }else if(d<500){
	             	dnumbs=(500-d)/dt
	             	// print "1) SIZE : printing Scaled_Iinj[i] SIZE << BEFORE (should be 80k) : ", Scaled_Iinj[i].size()
	             	delayvect[i]= new Vector(dnumbs)
					delayvect[i].fill(0,0,dnumbs-1)

					Scaled_Iinj[i].insrt(80001,delayvect[i]) // inserting zeroes at the tail_ as after deleting intial delay indexes it'll be shorterned
					// print "3) SIZE : printing Scaled_Iinj[i] SIZE << after adding zeros at end (should be more than 80k) : ", Scaled_Iinj[i].size()

	             	Scaled_Iinj[i].remove(0,dnumbs)
	             	// print "2) SIZE : printing Scaled_Iinj[i] (reduced) SIZE AFTER removal of 500-d whatever >> (should be 80k now): ", Scaled_Iinj[i].size()

					Scaled_Iinj[i].play(&stim[i].amp,dt)

				  }else if(d==500){
	             	Scaled_Iinj[i].play(&stim[i].amp,dt)
	            } 
	        } 
	    } 
	} 
 } 
 i=i+1
}
clamps()

finitialize(v_init)
fcurrent()

while (t<=tstop) {
   fadvance()
}
