# Supplementary material for: Dichotomy between extracellular signatures of active dendritic chemical synapses and gap junctions
Source: eLife. 2026 Jul 30;14:RP103046. doi: 10.7554/eLife.103046 (PMC13423354; doi:10.7554/eLife.103046)
Supplement: Source code 1. [file elife-103046-code1.zip › Code/Gap/n123.hoc]

{create soma[5]}
{create basal[59]}
{create apical[119]}

{access soma[0]}
{pt3dclear()}
{pt3dadd(2.497,-13.006,11.13,4.58)}
{pt3dadd(2.497,-13.006,11.12,4.58)}

{soma[0] connect soma[1](0), 1}
{access soma[1]}
{pt3dclear()}
{pt3dadd(2.497,-13.006,11.12,4.58)}
{pt3dadd(1.954,-10.542,18.72,6.14)}
{pt3dadd(1.785,-8.96,18.72,6.46)}
{pt3dadd(1.423,-7.729,15.84,6.46)}
{pt3dadd(1.423,-7.559,15.84,6.46)}
{pt3dadd(1.242,-6.508,15.84,7.4)}
{pt3dadd(1.073,-5.277,15.92,8.038)}
{pt3dadd(0.531,-3.695,16,10.56)}
{pt3dadd(0.18,-2.632,16,11.5)}
{pt3dadd(-0.18,-1.762,16,12.14)}
{pt3dadd(-0.361,-1.231,16.079,12.76)}
{pt3dadd(-0.361,-1.05,16.079,12.76)}
{pt3dadd(-0.711,-0.35,16.079,12.76)}
{pt3dadd(-0.531,0.7,16.079,12.76)}
{pt3dadd(-0.531,1.932,16.16,12.46)}

{soma[1] connect soma[2](0), 1}
{access soma[2]}
{pt3dclear()}
{pt3dadd(-0.531,1.932,16.16,12.46)}
{pt3dadd(0.006,1.146,20.406,1.4)}

{soma[2] connect basal[0](0), 1}
{access basal[0]}
{pt3dclear()}
{pt3dadd(0.006,1.146,20.406,1.4)}
{pt3dadd(-5.875,-0.531,25.44,1.1)}

{basal[0] connect basal[1](0), 1}
{access basal[1]}
{pt3dclear()}
{pt3dadd(-5.875,-0.531,25.44,1.1)}
{pt3dadd(-5.875,1.762,29.44,0.8)}
{pt3dadd(-6.599,1.762,29.44,0.8)}
{pt3dadd(-7.311,1.932,29.44,0.8)}
{pt3dadd(-7.48,1.932,29.44,0.8)}
{pt3dadd(-8.023,1.401,29.36,0.8)}
{pt3dadd(-8.373,1.231,29.36,0.8)}
{pt3dadd(-9.085,0.531,29.28,0.8)}
{pt3dadd(-9.265,0.531,29.28,0.8)}
{pt3dadd(-10.339,0.18,29.2,0.8)}
{pt3dadd(-10.52,0.18,29.12,0.8)}
{pt3dadd(-11.582,1.401,34.32,0.8)}
{pt3dadd(-11.944,1.581,34.08,0.8)}

{basal[1] connect basal[2](0), 1}
{access basal[2]}
{pt3dclear()}
{pt3dadd(-11.944,1.581,34.08,0.8)}
{pt3dadd(-11.232,2.632,34.08,1.1)}

{basal[2] connect basal[3](0), 1}
{access basal[3]}
{pt3dclear()}
{pt3dadd(-11.232,2.632,34.08,1.1)}
{pt3dadd(-11.232,2.632,34.12,0.8)}
{pt3dadd(-10.87,3.514,20,0.8)}
{pt3dadd(-10.689,3.864,19.92,0.8)}
{pt3dadd(-9.797,5.277,19.04,0.8)}
{pt3dadd(-9.797,5.446,19.04,0.8)}
{pt3dadd(-9.085,6.147,18.8,0.8)}
{pt3dadd(-9.085,6.327,20.32,0.8)}
{pt3dadd(-9.085,6.508,41.6,0.8)}
{pt3dadd(-9.085,6.678,41.68,0.8)}
{pt3dadd(-9.446,7.209,42.56,0.8)}
{pt3dadd(-9.446,7.378,42.72,0.8)}
{pt3dadd(-9.627,7.378,42.96,0.8)}
{pt3dadd(-9.977,7.559,43.28,0.8)}
{pt3dadd(-9.977,7.729,43.36,0.8)}
{pt3dadd(-9.977,7.729,24.24,0.8)}

{basal[3] connect basal[4](0), 1}
{access basal[4]}
{pt3dclear()}
{pt3dadd(-9.977,7.729,24.24,0.8)}
{pt3dadd(-11.763,8.26,21.84,0.8)}
{pt3dadd(-11.944,8.26,20.64,0.8)}
{pt3dadd(-11.763,8.441,1.76,0.8)}
{pt3dadd(-11.582,8.441,1.76,0.8)}
{pt3dadd(-10.689,9.311,1.76,0.8)}
{pt3dadd(-10.339,9.672,1.76,0.8)}
{pt3dadd(-9.977,10.373,0.24,0.8)}
{pt3dadd(-10.158,10.723,0,0.8)}
{pt3dadd(-10.339,11.074,-0.08,0.8)}
{pt3dadd(-11.401,12.124,-0.88,0.8)}
{pt3dadd(-11.582,12.655,-0.96,0.8)}
{pt3dadd(-11.582,13.187,-0.96,0.8)}
{pt3dadd(-11.763,13.356,-0.96,0.8)}

{basal[4] connect basal[5](0), 1}
{access basal[5]}
{pt3dclear()}
{pt3dadd(-11.763,13.356,-0.96,0.8)}
{pt3dadd(-11.763,13.356,-0.919,1.1)}
{pt3dadd(-9.977,15.639,10.16,1.1)}
{pt3dadd(-9.977,15.819,10.16,1.1)}
{pt3dadd(-10.158,17.401,9.04,1.1)}
{pt3dadd(-10.158,17.582,7.28,1.1)}
{pt3dadd(-11.763,18.984,-9.12,1.1)}
{pt3dadd(-11.763,19.334,-9.2,1.1)}
{pt3dadd(-11.944,22.848,-9.44,1.1)}
{pt3dadd(-11.763,22.848,-10.32,1.1)}
{pt3dadd(-9.446,25.311,-17.04,1.1)}
{pt3dadd(-9.446,25.843,-17.28,1.1)}
{pt3dadd(-9.627,29.526,-22.72,1.1)}
{pt3dadd(-10.689,30.758,-24.72,1.1)}
{pt3dadd(-10.87,30.939,-24.88,1.1)}
{pt3dadd(-12.113,34.623,-28.08,1.1)}
{pt3dadd(-12.113,34.803,-28.08,1.1)}
{pt3dadd(-12.113,36.386,-37.2,1.1)}
{pt3dadd(-12.113,36.555,-37.28,1.1)}
{pt3dadd(-11.944,39.199,-37.36,1.1)}
{pt3dadd(-11.944,39.199,-37.28,1.1)}

{basal[4] connect basal[6](0), 1}
{access basal[6]}
{pt3dclear()}
{pt3dadd(-11.763,13.356,-0.96,0.8)}
{pt3dadd(-12.836,14.237,12.32,0.8)}
{pt3dadd(-14.441,15.288,12.16,1.1)}
{pt3dadd(-15.153,16.52,11.6,1.1)}
{pt3dadd(-15.153,16.701,11.36,1.1)}
{pt3dadd(-15.153,16.87,10.72,1.1)}
{pt3dadd(-14.791,17.401,7.68,1.1)}
{pt3dadd(-14.61,17.582,6.64,1.1)}
{pt3dadd(-13.718,18.633,-8.08,1.1)}
{pt3dadd(-13.899,18.803,-8.32,1.1)}
{pt3dadd(-14.61,19.334,-9.12,1.1)}
{pt3dadd(-14.791,19.334,-9.44,1.1)}
{pt3dadd(-14.791,20.566,-12.88,1.1)}
{pt3dadd(-14.791,20.735,-12.88,1.1)}
{pt3dadd(-14.791,22.317,-19.2,1.1)}
{pt3dadd(-14.791,22.498,-19.2,1.1)}
{pt3dadd(-15.322,23.729,-19.36,1.1)}
{pt3dadd(-15.322,24.08,-19.68,1.1)}
{pt3dadd(-15.153,24.261,-20.08,1.1)}
{pt3dadd(-15.153,25.131,-20.16,1.1)}
{pt3dadd(-14.791,25.843,-20.16,1.1)}
{pt3dadd(-14.791,26.543,-28.32,1.1)}
{pt3dadd(-14.791,26.713,-28.32,1.1)}
{pt3dadd(-15.684,28.125,-32.88,1.1)}
{pt3dadd(-16.034,28.295,-32.88,1.1)}
{pt3dadd(-16.927,29.526,-35.6,1.1)}
{pt3dadd(-17.108,29.707,-35.76,1.1)}
{pt3dadd(-18.181,31.108,-35.68,1.1)}
{pt3dadd(-18.351,31.459,-35.84,1.1)}
{pt3dadd(-18.893,31.99,-36.96,1.1)}
{pt3dadd(-19.074,31.99,-37.44,1.1)}
{pt3dadd(-19.605,34.453,-41.2,1.1)}
{pt3dadd(-19.424,34.453,-41.2,1.1)}
{pt3dadd(-19.424,34.623,-41.2,1.1)}

{basal[3] connect basal[7](0), 1}
{access basal[7]}
{pt3dclear()}
{pt3dadd(-9.977,7.729,24.24,0.8)}
{pt3dadd(-9.977,7.729,24.279,1.1)}
{pt3dadd(-9.977,8.26,0.08,1.1)}
{pt3dadd(-9.977,8.441,0.56,1.1)}
{pt3dadd(-10.339,8.791,14.72,1.1)}
{pt3dadd(-10.339,8.96,16.079,1.1)}
{pt3dadd(-11.401,9.311,34.8,1.1)}
{pt3dadd(-11.582,9.311,35.12,1.1)}
{pt3dadd(-12.655,10.723,39.76,1.1)}
{pt3dadd(-12.655,10.893,40.16,1.1)}
{pt3dadd(-13.187,12.305,39.84,1.1)}
{pt3dadd(-14.441,12.836,15.28,1.1)}
{pt3dadd(-15.865,13.706,12.56,1.1)}
{pt3dadd(-15.865,13.887,12.56,1.1)}
{pt3dadd(-15.153,14.057,3.52,1.1)}
{pt3dadd(-14.791,14.418,3.52,1.1)}
{pt3dadd(-14.26,14.938,2.8,1.1)}
{pt3dadd(-14.079,15.469,2.56,1.1)}
{pt3dadd(-14.079,16,2.08,1.1)}
{pt3dadd(-14.441,16.351,-0.64,1.1)}
{pt3dadd(-14.61,16.52,-0.8,1.1)}
{pt3dadd(-15.322,17.221,-2.96,1.1)}
{pt3dadd(-15.322,17.582,-3.28,1.1)}
{pt3dadd(-15.153,17.752,-3.84,1.1)}
{pt3dadd(-14.441,18.803,-10,1.1)}
{pt3dadd(-14.441,18.984,-10.32,1.1)}
{pt3dadd(-15.684,20.215,-12.32,1.1)}
{pt3dadd(-16.034,20.566,-12.48,1.1)}
{pt3dadd(-16.034,21.097,-12.96,1.1)}
{pt3dadd(-16.215,21.447,-0.56,1.1)}

{basal[2] connect basal[8](0), 1}
{access basal[8]}
{pt3dclear()}
{pt3dadd(-11.232,2.632,34.08,1.1)}
{pt3dadd(-12.475,2.813,35.76,1.1)}
{pt3dadd(-12.294,4.045,40.8,1.1)}
{pt3dadd(-12.294,4.214,42.88,1.1)}
{pt3dadd(-12.475,5.096,46.24,1.1)}
{pt3dadd(-12.655,5.096,41.52,1.1)}
{pt3dadd(-13.718,5.277,35.44,1.1)}
{pt3dadd(-13.899,5.277,34.64,1.1)}
{pt3dadd(-14.791,5.277,29.28,1.1)}
{pt3dadd(-14.972,5.277,28.72,1.1)}
{pt3dadd(-16.215,5.627,22.4,1.1)}
{pt3dadd(-16.215,5.796,22.4,1.1)}
{pt3dadd(-16.034,7.909,18.56,1.1)}
{pt3dadd(-16.034,8.09,18.56,1.1)}
{pt3dadd(-16.396,8.26,18.48,1.1)}
{pt3dadd(-16.757,8.441,18.48,1.1)}
{pt3dadd(-16.927,8.441,17.68,1.1)}
{pt3dadd(-18.893,8.26,11.76,1.1)}
{pt3dadd(-19.243,8.09,11.76,1.1)}
{pt3dadd(-20.679,7.909,9.04,1.1)}
{pt3dadd(-20.679,7.729,8,1.1)}
{pt3dadd(-21.921,7.559,6.96,1.1)}
{pt3dadd(-22.102,7.559,6.96,1.1)}
{pt3dadd(-23.165,7.559,0.96,1.1)}
{pt3dadd(-23.345,7.559,0.4,1.1)}
{pt3dadd(-24.057,7.729,-0.32,1.1)}
{pt3dadd(-24.238,7.729,-0.32,1.1)}
{pt3dadd(-27.266,12.305,-8,1.1)}
{pt3dadd(-27.447,12.475,-8,1.1)}
{pt3dadd(-30.295,12.475,-24.48,1.1)}
{pt3dadd(-30.295,12.655,-24.48,1.1)}
{pt3dadd(-31.188,13.006,-29.52,1.1)}
{pt3dadd(-31.368,13.187,-29.68,1.1)}
{pt3dadd(-32.261,13.356,-31.84,1.1)}
{pt3dadd(-32.611,13.356,-32.479,1.1)}
{pt3dadd(-33.866,13.356,-34.64,1.1)}
{pt3dadd(-34.035,13.356,-34.72,1.1)}
{pt3dadd(-36.713,14.237,-35.28,1.1)}
{pt3dadd(-36.894,14.237,-35.68,1.1)}
{pt3dadd(-38.137,15.119,-15.2,1.1)}
{pt3dadd(-38.499,15.119,-15.2,1.1)}
{pt3dadd(-41.165,15.469,-15.2,1.1)}
{pt3dadd(-41.346,15.469,-15.2,1.1)}
{pt3dadd(-43.132,16.52,-15.2,1.1)}
{pt3dadd(-43.312,16.701,-15.2,1.1)}
{pt3dadd(-45.798,18.102,-15.2,1.1)}
{pt3dadd(-45.979,18.102,-15.2,1.1)}
{pt3dadd(-48.657,18.633,-15.2,1.1)}
{pt3dadd(-55.607,17.582,-15.2,1.1)}
{pt3dadd(-59.347,19.334,-39.04,1.1)}
{pt3dadd(-59.528,19.334,-38.8,1.1)}
{pt3dadd(-64.161,20.735,-52.64,1.1)}
{pt3dadd(-64.342,20.735,-52.64,1.1)}
{pt3dadd(-63.98,22.317,-53.92,1.1)}
{pt3dadd(-63.98,22.848,-54.4,1.1)}
{pt3dadd(-65.765,23.899,-54.8,1.1)}
{pt3dadd(-66.297,23.729,-54.8,1.1)}
{pt3dadd(-67.901,22.848,-58.96,1.1)}
{pt3dadd(-68.263,22.498,-58.88,1.1)}
{pt3dadd(-69.144,22.679,-58.88,1.1)}
{pt3dadd(-69.506,22.848,-58.88,1.1)}
{pt3dadd(-70.218,24.611,-58.88,1.1)}
{pt3dadd(-70.218,25.311,-58.88,1.1)}
{pt3dadd(-70.93,27.425,-58.88,1.1)}
{pt3dadd(-71.822,27.425,-58.88,1.1)}
{pt3dadd(-73.246,26.713,-58.88,1.1)}
{pt3dadd(-73.608,26.543,-58.96,1.1)}
{pt3dadd(-75.382,27.594,-58.96,1.1)}
{pt3dadd(-75.563,27.775,-58.96,1.1)}
{pt3dadd(-75.032,31.639,-58.96,1.1)}
{pt3dadd(-75.212,31.99,-58.96,1.1)}
{pt3dadd(-77.698,32.171,-67.12,1.1)}
{pt3dadd(-78.241,32.171,-67.12,1.1)}
{pt3dadd(-81.45,33.221,-67.44,1.1)}
{pt3dadd(-81.45,33.391,-67.68,1.1)}
{pt3dadd(-84.478,36.736,-68.8,1.1)}
{pt3dadd(-84.659,36.736,-68.8,1.1)}
{pt3dadd(-87.326,36.736,-71.36,1.1)}
{pt3dadd(-87.507,36.736,-71.52,1.1)}
{pt3dadd(-87.507,38.499,-71.36,1.1)}
{pt3dadd(-87.687,38.668,-71.92,1.1)}
{pt3dadd(-89.111,39.018,-74.16,1.1)}
{pt3dadd(-89.292,39.018,-74.24,1.1)}
{pt3dadd(-90.535,40.951,-78.56,1.1)}
{pt3dadd(-90.716,41.132,-79.2,1.1)}
{pt3dadd(-93.744,42.363,-83.28,1.1)}
{pt3dadd(-97.134,45.878,-91.76,1.1)}
{pt3dadd(-97.304,45.878,-92.8,1.1)}
{pt3dadd(-100.694,47.279,-99.28,1.1)}
{pt3dadd(-100.875,47.991,-99.28,1.1)}
{pt3dadd(-103.191,49.041,-107.6,1.1)}
{pt3dadd(-104.084,49.041,-108,1.1)}
{pt3dadd(-105.508,49.211,-109.92,1.1)}
{pt3dadd(-106.039,49.041,-110,1.1)}
{pt3dadd(-108.355,48.691,-118.24,1.1)}
{pt3dadd(-109.248,48.51,-118.32,1.1)}
{pt3dadd(-111.745,48.16,-118.32,1.1)}
{pt3dadd(-112.095,47.81,-118.32,1.1)}
{pt3dadd(-115.124,47.81,-118.32,1.1)}
{pt3dadd(-115.485,47.991,-118.24,1.1)}

{basal[1] connect basal[9](0), 1}
{access basal[9]}
{pt3dclear()}
{pt3dadd(-11.944,1.581,34.08,0.8)}
{pt3dadd(-11.944,1.581,34.12,1.1)}
{pt3dadd(-12.655,1.401,35.44,1.1)}
{pt3dadd(-13.899,2.282,59.6,1.1)}
{pt3dadd(-15.153,2.632,52.64,1.1)}
{pt3dadd(-16.757,3.163,54.56,1.1)}
{pt3dadd(-16.927,3.163,57.12,1.1)}
{pt3dadd(-16.396,4.565,72.64,1.1)}
{pt3dadd(-16.215,4.926,72.64,1.1)}
{pt3dadd(-15.503,6.147,72.64,1.1)}
{pt3dadd(-15.503,6.508,72.64,1.1)}
{pt3dadd(-16.396,7.729,72.64,1.1)}
{pt3dadd(-16.396,7.909,72.56,1.1)}
{pt3dadd(-18.351,8.61,72.56,1.1)}
{pt3dadd(-18.531,8.791,72.56,1.1)}
{pt3dadd(-19.786,9.141,72.56,1.1)}
{pt3dadd(-19.955,9.141,72.56,1.1)}
{pt3dadd(-18.893,12.305,72.56,1.1)}
{pt3dadd(-18.893,12.655,72.56,1.1)}
{pt3dadd(-19.605,13.887,72.56,1.1)}
{pt3dadd(-19.424,14.237,72.72,1.1)}

{basal[9] connect basal[10](0), 1}
{access basal[10]}
{pt3dclear()}
{pt3dadd(-19.424,14.237,72.72,1.1)}
{pt3dadd(-18.712,15.819,72.72,1.1)}
{pt3dadd(-18.712,16,72.72,1.1)}
{pt3dadd(-18.351,17.933,60.96,1.1)}
{pt3dadd(-18.351,18.102,58.4,1.1)}
{pt3dadd(-18,20.385,79.84,1.1)}
{pt3dadd(-18,20.916,80.08,1.1)}
{pt3dadd(-17.82,21.266,80.16,1.1)}
{pt3dadd(-19.424,22.498,80.24,1.1)}
{pt3dadd(-19.605,22.848,80.32,1.1)}
{pt3dadd(-19.605,23.029,80.32,1.1)}
{pt3dadd(-19.424,24.08,79.2,1.1)}
{pt3dadd(-19.243,24.08,78.08,1.1)}
{pt3dadd(-19.243,24.43,76.4,1.1)}
{pt3dadd(-19.074,25.131,71.44,1.1)}
{pt3dadd(-19.955,25.662,56.48,1.1)}
{pt3dadd(-21.21,26.193,56.72,1.1)}
{pt3dadd(-20.848,26.894,70,1.1)}

{basal[10] connect basal[11](0), 1}
{access basal[11]}
{pt3dclear()}
{pt3dadd(-20.848,26.894,70,1.1)}
{pt3dadd(-20.848,26.894,70.04,0.8)}
{pt3dadd(-22.272,27.944,70,0.8)}
{pt3dadd(-22.453,27.944,70,0.8)}
{pt3dadd(-23.526,29.176,70,0.8)}
{pt3dadd(-23.707,29.707,46.48,0.8)}
{pt3dadd(-23.707,29.877,46.48,0.8)}
{pt3dadd(-23.876,31.459,44.48,0.8)}
{pt3dadd(-23.876,31.809,44.16,0.8)}
{pt3dadd(-24.238,32.871,42.88,0.8)}
{pt3dadd(-24.238,33.391,42.48,0.8)}
{pt3dadd(-24.95,34.623,41.76,0.8)}
{pt3dadd(-25.131,34.973,41.52,0.8)}
{pt3dadd(-25.131,36.205,39.44,0.8)}
{pt3dadd(-24.95,36.555,39.36,0.8)}
{pt3dadd(-24.588,37.267,39.36,0.8)}
{pt3dadd(-23.707,38.668,39.2,0.8)}
{pt3dadd(-23.526,39.369,38.4,0.8)}
{pt3dadd(-23.526,40.951,33.84,0.8)}
{pt3dadd(-23.526,41.132,33.44,0.8)}
{pt3dadd(-23.526,41.482,33.6,0.8)}
{pt3dadd(-23.707,42.533,33.44,0.8)}
{pt3dadd(-23.876,42.883,32.64,0.8)}
{pt3dadd(-23.876,43.414,31.76,0.8)}
{pt3dadd(-24.238,44.996,27.76,0.8)}
{pt3dadd(-24.238,45.346,27.68,0.8)}
{pt3dadd(-24.588,46.578,26.64,0.8)}
{pt3dadd(-24.588,46.928,25.68,0.8)}
{pt3dadd(-24.769,47.109,24.8,0.8)}
{pt3dadd(-25.311,47.81,22.8,0.8)}
{pt3dadd(-25.481,47.81,22.8,0.8)}
{pt3dadd(-25.662,48.341,22.8,0.8)}
{pt3dadd(-26.193,49.041,22.32,0.8)}
{pt3dadd(-26.193,49.211,22.08,0.8)}
{pt3dadd(-26.193,49.923,20.8,0.8)}
{pt3dadd(-26.023,50.273,20.64,0.8)}
{pt3dadd(-25.481,50.793,20.24,0.8)}
{pt3dadd(-25.311,50.974,19.2,0.8)}
{pt3dadd(-24.769,51.674,15.44,0.8)}
{pt3dadd(-24.588,52.025,15.52,0.8)}
{pt3dadd(-24.588,52.556,15.6,0.8)}
{pt3dadd(-25.481,52.906,14.08,0.8)}
{pt3dadd(-25.481,53.087,12.8,0.8)}
{pt3dadd(-26.023,53.256,10.56,0.8)}
{pt3dadd(-26.554,53.437,10.4,0.8)}
{pt3dadd(-28.159,53.437,8.64,0.8)}
{pt3dadd(-29.233,53.788,8.48,0.8)}
{pt3dadd(-29.402,53.957,8.48,0.8)}
{pt3dadd(-30.476,54.669,6.56,0.8)}
{pt3dadd(-30.656,54.669,5.76,0.8)}
{pt3dadd(-31.368,55.189,0.48,0.8)}
{pt3dadd(-31.549,55.539,0,0.8)}
{pt3dadd(-31.368,56.251,-4.96,0.8)}
{pt3dadd(-31.188,56.42,-4.96,0.8)}
{pt3dadd(-31.719,56.951,-9.92,0.8)}
{pt3dadd(-31.899,57.121,-10.4,0.8)}
{pt3dadd(-32.43,58.002,-10.4,0.8)}
{pt3dadd(-32.43,58.703,-10.4,0.8)}
{pt3dadd(-32.973,59.935,-14.24,0.8)}
{pt3dadd(-33.154,60.116,-14.64,0.8)}
{pt3dadd(-33.685,60.285,-17.84,0.8)}
{pt3dadd(-33.866,60.285,-18.24,0.8)}
{pt3dadd(-34.216,60.466,-18.56,0.8)}
{pt3dadd(-35.64,60.466,-19.04,0.8)}
{pt3dadd(-36.001,60.466,-19.04,0.8)}
{pt3dadd(-36.894,60.466,-19.04,0.8)}
{pt3dadd(-37.075,60.466,-19.84,0.8)}
{pt3dadd(-37.787,61.697,-24.16,0.8)}
{pt3dadd(-37.787,61.867,-24.16,0.8)}
{pt3dadd(-38.137,62.398,-25.76,0.8)}
{pt3dadd(-38.318,62.398,-26.4,0.8)}
{pt3dadd(-38.318,62.748,-29.28,0.8)}
{pt3dadd(-38.318,63.099,-29.28,0.8)}
{pt3dadd(-38.137,63.98,-29.28,0.8)}
{pt3dadd(-38.137,64.33,-29.44,0.8)}
{pt3dadd(-39.03,64.861,-29.76,0.8)}
{pt3dadd(-39.211,65.031,-29.84,0.8)}
{pt3dadd(-39.742,65.381,-33.04,0.8)}
{pt3dadd(-39.742,65.562,-33.68,0.8)}
{pt3dadd(-39.211,66.963,-33.84,0.8)}
{pt3dadd(-39.03,67.494,-33.84,0.8)}
{pt3dadd(-40.273,68.376,-38.08,0.8)}
{pt3dadd(-40.453,68.376,-38.64,0.8)}
{pt3dadd(-40.985,68.907,-38.96,0.8)}
{pt3dadd(-40.985,69.257,-38.96,0.8)}
{pt3dadd(-40.634,70.127,-41.36,0.8)}
{pt3dadd(-40.273,70.658,-41.84,0.8)}
{pt3dadd(-40.103,71.359,-41.92,0.8)}
{pt3dadd(-40.103,71.54,-42.08,0.8)}
{pt3dadd(-40.273,72.071,-45.44,0.8)}
{pt3dadd(-40.453,72.24,-46.08,0.8)}
{pt3dadd(-41.708,72.941,-48.32,0.8)}
{pt3dadd(-41.708,73.122,-48.8,0.8)}
{pt3dadd(-41.877,73.653,-50.56,0.8)}
{pt3dadd(-41.877,74.003,-50.56,0.8)}
{pt3dadd(-42.058,75.054,-51.76,0.8)}
{pt3dadd(-42.058,75.585,-52.8,0.8)}
{pt3dadd(-42.239,76.455,-62.56,0.8)}
{pt3dadd(-42.77,76.817,-65.92,0.8)}
{pt3dadd(-43.843,76.636,-62,0.8)}
{pt3dadd(-44.024,76.636,-62.24,0.8)}
{pt3dadd(-44.555,77.167,-63.68,0.8)}
{pt3dadd(-44.375,78.218,-70.32,0.8)}
{pt3dadd(-44.375,78.399,-70.32,0.8)}
{pt3dadd(-44.555,79.1,-75.76,0.8)}
{pt3dadd(-44.736,79.269,-76.24,0.8)}
{pt3dadd(-45.267,79.981,-77.28,0.8)}
{pt3dadd(-45.448,79.981,-78.24,0.8)}
{pt3dadd(-45.086,81.201,-78.96,0.8)}
{pt3dadd(-44.906,81.201,-78.96,0.8)}
{pt3dadd(-44.736,81.201,-54.48,0.8)}
{pt3dadd(-44.906,81.201,-54.48,0.8)}

{basal[10] connect basal[12](0), 1}
{access basal[12]}
{pt3dclear()}
{pt3dadd(-20.848,26.894,70,1.1)}
{pt3dadd(-22.453,26.894,70,1.1)}
{pt3dadd(-22.814,26.894,70,1.1)}
{pt3dadd(-23.876,27.063,69.28,1.1)}
{pt3dadd(-24.057,27.063,68.4,1.1)}
{pt3dadd(-25.131,28.125,56.88,0.8)}
{pt3dadd(-25.311,28.125,56.88,0.8)}
{pt3dadd(-25.311,29.526,56.56,0.8)}
{pt3dadd(-25.311,29.877,56.56,0.8)}
{pt3dadd(-25.481,30.939,56.16,0.8)}
{pt3dadd(-27.447,34.973,67.68,0.8)}
{pt3dadd(-27.447,35.154,67.68,0.8)}
{pt3dadd(-27.447,37.086,67.68,0.8)}
{pt3dadd(-27.266,37.787,67.68,0.8)}
{pt3dadd(-26.735,39.018,67.68,0.8)}
{pt3dadd(-27.086,39.55,67.68,0.8)}
{pt3dadd(-27.628,40.431,67.68,0.8)}
{pt3dadd(-27.628,40.951,67.68,0.8)}
{pt3dadd(-27.266,43.245,67.68,0.8)}
{pt3dadd(-27.086,44.115,68.08,0.8)}
{pt3dadd(-26.916,44.646,69.44,0.8)}
{pt3dadd(-27.266,45.346,81.68,0.8)}
{pt3dadd(-27.266,45.697,81.68,0.8)}
{pt3dadd(-28.69,47.109,81.68,0.8)}
{pt3dadd(-28.871,47.279,81.68,0.8)}
{pt3dadd(-29.402,47.81,81.68,0.8)}
{pt3dadd(-29.583,48.16,81.68,0.8)}
{pt3dadd(-29.944,49.742,81.68,0.8)}
{pt3dadd(-29.944,50.443,81.68,0.8)}
{pt3dadd(-32.08,52.025,81.68,0.8)}
{pt3dadd(-32.43,52.375,81.68,0.8)}
{pt3dadd(-33.154,53.256,81.68,0.8)}
{pt3dadd(-33.154,53.788,81.68,0.8)}
{pt3dadd(-33.154,58.183,87.6,0.8)}
{pt3dadd(-31.188,62.398,87.68,0.8)}
{pt3dadd(-31.007,62.579,88.08,0.8)}
{pt3dadd(-31.007,64.861,69.28,0.8)}
{pt3dadd(-31.007,65.212,69.28,0.8)}
{pt3dadd(-31.368,67.325,69.36,0.8)}
{pt3dadd(-31.719,68.026,69.36,0.8)}
{pt3dadd(-32.792,70.127,69.36,0.8)}
{pt3dadd(-32.973,70.839,69.28,0.8)}
{pt3dadd(-32.43,72.941,61.52,0.8)}
{pt3dadd(-32.43,73.122,61.2,0.8)}
{pt3dadd(-33.323,74.704,59.52,0.8)}
{pt3dadd(-33.323,75.054,59.52,0.8)}
{pt3dadd(-33.504,75.936,59.52,0.8)}
{pt3dadd(-33.504,76.636,59.28,0.8)}
{pt3dadd(-34.397,78.037,57.44,0.8)}
{pt3dadd(-34.577,78.218,57.2,0.8)}
{pt3dadd(-34.216,79.981,56.8,0.8)}
{pt3dadd(-34.035,80.331,56.8,0.8)}
{pt3dadd(-34.035,80.851,56.8,0.8)}
{pt3dadd(-34.577,81.913,55.6,0.8)}
{pt3dadd(-34.747,82.083,55.28,0.8)}
{pt3dadd(-34.928,82.964,54.56,0.8)}
{pt3dadd(-34.577,91.925,54.56,0.8)}
{pt3dadd(-34.397,91.925,54.56,0.8)}
{pt3dadd(-34.397,92.456,54.56,0.8)}

{basal[9] connect basal[13](0), 1}
{access basal[13]}
{pt3dclear()}
{pt3dadd(-19.424,14.237,72.72,1.1)}
{pt3dadd(-19.424,14.237,72.76,0.8)}
{pt3dadd(-21.921,14.418,58.88,0.8)}
{pt3dadd(-22.102,14.588,58.8,0.8)}
{pt3dadd(-24.057,15.819,58.8,0.8)}
{pt3dadd(-25.131,16.701,60.96,0.8)}
{pt3dadd(-25.311,16.701,62.64,0.8)}
{pt3dadd(-27.266,16.87,53.04,0.8)}
{pt3dadd(-27.447,16.87,52,0.8)}
{pt3dadd(-29.052,17.401,58.8,0.8)}
{pt3dadd(-29.944,17.571,77.12,0.8)}
{pt3dadd(-30.476,17.571,77.12,0.8)}
{pt3dadd(-31.899,17.752,77.12,0.8)}
{pt3dadd(-32.08,17.752,77.44,0.8)}
{pt3dadd(-33.323,17.933,78.08,0.8)}
{pt3dadd(-33.685,17.933,78,0.8)}
{pt3dadd(-35.289,18.633,75.84,0.8)}
{pt3dadd(-35.47,18.633,75.36,0.8)}
{pt3dadd(-36.532,19.515,73.12,0.8)}
{pt3dadd(-36.713,19.515,71.2,0.8)}
{pt3dadd(-38.318,20.034,53.6,0.8)}
{pt3dadd(-40.103,20.215,49.36,0.8)}
{pt3dadd(-40.103,20.385,49.36,0.8)}

{basal[13] connect basal[14](0), 1}
{access basal[14]}
{pt3dclear()}
{pt3dadd(-40.103,20.385,49.36,0.8)}
{pt3dadd(-40.103,20.385,49.4,0.8)}
{pt3dadd(-43.482,21.266,53.92,0.8)}
{pt3dadd(-43.663,21.266,53.92,0.8)}
{pt3dadd(-45.979,23.198,53.92,0.8)}
{pt3dadd(-45.979,23.549,53.92,0.8)}
{pt3dadd(-46.51,24.961,60.16,0.8)}
{pt3dadd(-46.51,25.131,60.24,0.8)}
{pt3dadd(-52.578,24.611,40,0.8)}
{pt3dadd(-52.748,24.611,40,0.8)}
{pt3dadd(-54.714,24.611,39.28,0.8)}
{pt3dadd(-54.895,24.611,38.64,0.8)}
{pt3dadd(-54.895,26.193,31.84,0.8)}
{pt3dadd(-54.895,26.894,30.08,0.8)}
{pt3dadd(-55.064,26.894,30.08,0.8)}
{pt3dadd(-56.85,28.125,19.12,0.8)}
{pt3dadd(-57.031,28.295,19.12,0.8)}
{pt3dadd(-58.986,29.357,19.2,0.8)}
{pt3dadd(-59.347,29.526,18.8,0.8)}
{pt3dadd(-61.483,29.707,15.76,0.8)}
{pt3dadd(-61.664,29.877,14.96,0.8)}
{pt3dadd(-62.737,30.589,13.44,0.8)}
{pt3dadd(-62.907,31.108,12.72,0.8)}
{pt3dadd(-63.98,32.69,3.2,0.8)}
{pt3dadd(-64.161,33.041,3.2,0.8)}
{pt3dadd(-65.404,33.753,0.8,0.8)}
{pt3dadd(-65.765,34.103,0,0.8)}
{pt3dadd(-66.116,34.453,-0.56,0.8)}
{pt3dadd(-67.72,35.685,-1.12,0.8)}
{pt3dadd(-68.082,36.035,-1.44,0.8)}
{pt3dadd(-69.687,36.555,-6.56,0.8)}
{pt3dadd(-69.856,36.555,-7.12,0.8)}
{pt3dadd(-71.642,36.555,-11.44,0.8)}
{pt3dadd(-71.822,36.555,-15.36,0.8)}
{pt3dadd(-72.353,36.917,-19.52,0.8)}
{pt3dadd(-72.715,37.267,-19.52,0.8)}
{pt3dadd(-73.777,38.499,-20.48,0.8)}
{pt3dadd(-73.958,38.849,-20.64,0.8)}
{pt3dadd(-75.563,39.719,-24.16,0.8)}
{pt3dadd(-75.743,39.9,-24.56,0.8)}
{pt3dadd(-76.455,40.781,-24.56,0.8)}
{pt3dadd(-76.455,41.132,-24.8,0.8)}
{pt3dadd(-78.422,42.363,-27.92,0.8)}
{pt3dadd(-78.591,42.533,-28.56,0.8)}
{pt3dadd(-79.845,43.945,-33.44,0.8)}
{pt3dadd(-79.845,44.296,-33.44,0.8)}
{pt3dadd(-78.772,48.51,-47.28,0.8)}
{pt3dadd(-82.512,50.793,-49.36,0.8)}
{pt3dadd(-82.693,50.793,-49.76,0.8)}
{pt3dadd(-85.009,50.623,-52.72,0.8)}
{pt3dadd(-85.19,50.793,-53.28,0.8)}
{pt3dadd(-85.721,53.607,-57.6,0.8)}
{pt3dadd(-85.541,54.307,-57.84,0.8)}
{pt3dadd(-84.659,56.601,-62,0.8)}
{pt3dadd(-85.009,57.471,-62.48,0.8)}
{pt3dadd(-86.614,58.183,-62.48,0.8)}
{pt3dadd(-87.145,58.533,-63.28,0.8)}
{pt3dadd(-88.038,60.466,-69.6,0.8)}
{pt3dadd(-87.857,60.997,-69.6,0.8)}
{pt3dadd(-87.145,62.217,-69.6,0.8)}
{pt3dadd(-86.976,62.398,-69.6,0.8)}

{basal[13] connect basal[15](0), 1}
{access basal[15]}
{pt3dclear()}
{pt3dadd(-40.103,20.385,49.36,0.8)}
{pt3dadd(-40.103,20.215,49.36,0.8)}
{pt3dadd(-42.589,19.153,69.84,0.8)}
{pt3dadd(-42.77,19.153,69.84,0.8)}
{pt3dadd(-44.194,18.633,69.84,0.8)}
{pt3dadd(-44.375,18.452,69.84,0.8)}
{pt3dadd(-44.555,18.102,69.84,0.8)}
{pt3dadd(-45.267,17.752,69.84,0.8)}
{pt3dadd(-45.448,17.752,69.84,0.8)}
{pt3dadd(-46.16,18.633,69.84,0.8)}
{pt3dadd(-46.16,18.803,69.84,0.8)}
{pt3dadd(-47.765,20.034,69.84,0.8)}
{pt3dadd(-47.945,20.215,69.84,0.8)}
{pt3dadd(-49.369,20.916,69.84,0.8)}
{pt3dadd(-49.55,20.916,69.84,0.8)}
{pt3dadd(-50.262,21.097,69.84,0.8)}
{pt3dadd(-50.431,21.097,69.84,0.8)}
{pt3dadd(-52.036,21.097,69.84,0.8)}
{pt3dadd(-52.217,21.097,69.84,0.8)}
{pt3dadd(-54.352,22.317,69.84,0.8)}
{pt3dadd(-54.533,22.317,69.84,0.8)}
{pt3dadd(-56.319,22.679,77.12,0.8)}
{pt3dadd(-56.85,22.498,77.28,0.8)}
{pt3dadd(-59.166,21.967,77.68,0.8)}
{pt3dadd(-59.166,21.797,77.68,0.8)}
{pt3dadd(-60.421,21.616,77.68,0.8)}
{pt3dadd(-60.59,21.616,77.68,0.8)}
{pt3dadd(-60.952,21.967,77.68,0.8)}
{pt3dadd(-62.195,22.848,78.32,0.8)}
{pt3dadd(-62.376,23.029,78.72,0.8)}
{pt3dadd(-63.98,23.379,78.72,0.8)}
{pt3dadd(-64.161,23.379,78.64,0.8)}
{pt3dadd(-65.223,23.549,78.64,0.8)}
{pt3dadd(-65.404,23.549,78.64,0.8)}
{pt3dadd(-66.297,24.261,79.28,0.8)}
{pt3dadd(-66.477,24.43,79.28,0.8)}
{pt3dadd(-66.828,26.012,80.16,0.8)}
{pt3dadd(-68.082,26.193,65.2,0.8)}
{pt3dadd(-68.263,26.193,65.28,0.8)}
{pt3dadd(-70.218,26.543,65.28,0.8)}
{pt3dadd(-70.398,26.713,65.28,0.8)}
{pt3dadd(-70.398,27.063,65.28,0.8)}
{pt3dadd(-71.461,28.295,63.04,0.8)}
{pt3dadd(-71.822,28.295,62.64,0.8)}
{pt3dadd(-74.139,29.007,59.52,0.8)}
{pt3dadd(-75.382,29.877,55.36,0.8)}
{pt3dadd(-76.274,31.108,55.12,0.8)}
{pt3dadd(-76.455,31.289,54.88,0.8)}
{pt3dadd(-77.348,32.69,51.44,0.8)}
{pt3dadd(-78.241,34.453,51.12,0.8)}
{pt3dadd(-78.422,34.453,51.12,0.8)}
{pt3dadd(-78.591,34.453,50.96,0.8)}
{pt3dadd(-80.015,33.922,47.44,0.8)}
{pt3dadd(-80.196,33.922,47.12,0.8)}
{pt3dadd(-81.088,33.753,46,0.8)}
{pt3dadd(-81.269,33.753,46,0.8)}
{pt3dadd(-83.586,34.103,46,0.8)}
{pt3dadd(-83.766,34.272,46,0.8)}
{pt3dadd(-84.478,34.803,64.8,0.8)}
{pt3dadd(-84.659,35.154,64.8,0.8)}
{pt3dadd(-85.371,35.685,65.28,0.8)}
{pt3dadd(-85.721,36.386,67.68,0.8)}
{pt3dadd(-85.721,36.555,67.6,0.8)}
{pt3dadd(-87.507,37.436,67.44,0.8)}
{pt3dadd(-87.507,37.617,67.44,0.8)}
{pt3dadd(-87.857,38.137,67.52,0.8)}
{pt3dadd(-88.038,38.668,67.44,0.8)}
{pt3dadd(-89.292,39.9,68.8,0.8)}
{pt3dadd(-89.462,39.9,69.52,0.8)}
{pt3dadd(-91.066,40.25,71.04,0.8)}
{pt3dadd(-93.383,40.951,46.32,0.8)}
{pt3dadd(-93.564,40.951,46.32,0.8)}
{pt3dadd(-95.168,41.663,42.16,0.8)}
{pt3dadd(-96.242,42.013,35.84,0.8)}
{pt3dadd(-96.592,42.013,35.92,0.8)}
{pt3dadd(-98.728,41.663,35.76,0.8)}
{pt3dadd(-100.332,41.663,32.08,0.8)}
{pt3dadd(-101.587,42.713,32.56,0.8)}
{pt3dadd(-101.767,42.883,32.56,0.8)}
{pt3dadd(-103.191,42.883,34.32,0.8)}
{pt3dadd(-103.372,42.883,34.96,0.8)}
{pt3dadd(-105.508,42.182,39.76,0.8)}
{pt3dadd(-106.039,41.832,40.64,0.8)}
{pt3dadd(-107.824,41.663,43.36,0.8)}
{pt3dadd(-108.005,41.482,36.24,0.8)}
{pt3dadd(-108.886,42.013,34.24,0.8)}
{pt3dadd(-108.886,42.363,30.24,0.8)}
{pt3dadd(-109.248,43.064,29.28,0.8)}
{pt3dadd(-109.429,43.245,28.32,0.8)}
{pt3dadd(-110.491,43.945,24.48,0.8)}
{pt3dadd(-114.593,44.465,24.24,0.8)}
{pt3dadd(-114.954,44.827,24.24,0.8)}
{pt3dadd(-117.271,46.047,24.24,0.8)}
{pt3dadd(-117.452,46.578,24.24,0.8)}
{pt3dadd(-119.226,47.629,24.24,0.8)}
{pt3dadd(-119.407,47.81,24.24,0.8)}
{pt3dadd(-119.587,47.991,24.24,0.8)}

{basal[0] connect basal[16](0), 1}
{access basal[16]}
{pt3dclear()}
{pt3dadd(-5.875,-0.531,25.44,1.1)}
{pt3dadd(-6.237,-0.531,25.44,1.1)}
{pt3dadd(-6.599,-0.7,25.44,1.1)}
{pt3dadd(-6.949,-1.401,25.44,1.1)}
{pt3dadd(-6.949,-1.581,25.44,1.1)}
{pt3dadd(-7.13,-3.344,15.12,1.1)}
{pt3dadd(-7.13,-3.514,14.32,1.1)}
{pt3dadd(-7.311,-4.395,12.8,1.1)}
{pt3dadd(-7.311,-4.746,12.72,1.1)}
{pt3dadd(-7.661,-4.746,25.84,1.1)}
{pt3dadd(-8.192,-4.565,25.76,1.1)}
{pt3dadd(-10.158,-3.695,25.76,1.1)}
{pt3dadd(-10.339,-3.695,25.76,1.1)}
{pt3dadd(-12.113,-2.813,5.2,1.1)}
{pt3dadd(-12.294,-2.632,5.2,1.1)}
{pt3dadd(-12.475,-2.632,4.16,1.1)}
{pt3dadd(-13.367,-2.463,0.56,1.1)}
{pt3dadd(-13.548,-2.463,-0.08,1.1)}
{pt3dadd(-14.441,-2.282,-1.44,1.1)}
{pt3dadd(-14.61,-2.282,-1.44,1.1)}
{pt3dadd(-14.791,-2.282,-1.76,1.1)}
{pt3dadd(-16.034,-1.932,-5.52,1.1)}
{pt3dadd(-16.577,-1.762,1.6,1.1)}
{pt3dadd(-19.605,-0.531,-4.24,1.1)}
{pt3dadd(-19.605,-0.35,-4.24,1.1)}
{pt3dadd(-19.786,-0.35,-4.24,1.1)}

{soma[1] connect soma[3](0), 1}
{access soma[3]}
{pt3dclear()}
{pt3dadd(-0.531,1.932,16.16,12.46)}
{pt3dadd(-0.18,2.983,16.239,10.24)}
{pt3dadd(-0.361,4.214,16.239,8.36)}
{pt3dadd(0.361,6.327,16.16,5.2)}

{soma[3] connect soma[4](0), 1}
{access soma[4]}
{pt3dclear()}
{pt3dadd(0.361,6.327,16.16,5.2)}
{pt3dadd(0.468,6.305,16.779,1.662)}
{pt3dadd(0.485,7.311,17.6,1.42)}

{soma[4] connect basal[17](0), 1}
{access basal[17]}
{pt3dclear()}
{pt3dadd(0.485,7.311,17.6,1.42)}
{pt3dadd(0.666,7.277,17.6,1.42)}
{pt3dadd(0.87,7.424,17.36,1.42)}
{pt3dadd(1.457,7.672,17.04,1.42)}
{pt3dadd(2.248,8.068,14.88,1.42)}
{pt3dadd(2.282,8.237,14.56,1.42)}
{pt3dadd(1.525,9.085,14.56,1.42)}
{pt3dadd(1.378,9.288,14.48,1.42)}
{pt3dadd(0.621,10.136,13.04,1.42)}
{pt3dadd(0.655,10.316,12.16,1.42)}
{pt3dadd(0.689,10.486,12.48,1.42)}
{pt3dadd(3.062,10.599,15.12,1.42)}
{pt3dadd(3.231,10.576,14.4,1.42)}
{pt3dadd(3.932,10.452,14.08,1.42)}
{pt3dadd(3.909,10.271,14.08,1.42)}
{pt3dadd(2.87,9.559,13.84,1.42)}
{pt3dadd(2.666,9.424,13.2,1.42)}
{pt3dadd(2.497,9.458,13.04,1.42)}
{pt3dadd(2.282,9.311,11.12,1.42)}
{pt3dadd(2.147,10.588,11.28,1.42)}
{pt3dadd(2.214,10.927,9.76,1.42)}
{pt3dadd(2.305,11.446,8.56,1.42)}
{pt3dadd(2.339,11.627,9.36,1.42)}
{pt3dadd(4.373,13.944,14,1.42)}
{pt3dadd(4.429,14.283,13.92,1.42)}
{pt3dadd(2.124,15.582,12,1.1)}
{pt3dadd(2.158,15.763,8,1.1)}
{pt3dadd(2.406,17.142,10.48,1.1)}
{pt3dadd(2.226,17.176,11.84,1.1)}
{pt3dadd(-1.231,16,11.68,1.1)}
{pt3dadd(-1.649,15.718,11.52,1.1)}

{soma[3] connect basal[18](0), 1}
{access basal[18]}
{pt3dclear()}
{pt3dadd(0.361,6.327,16.16,5.2)}
{pt3dadd(0.378,6.182,17.047,1.48)}
{pt3dadd(-2.565,6.418,18.439,1.1)}
{pt3dadd(-2.892,6.655,18.4,1.1)}
{pt3dadd(-3.062,6.689,18.4,1.1)}

{basal[18] connect basal[19](0), 1}
{access basal[19]}
{pt3dclear()}
{pt3dadd(-3.062,6.689,18.4,1.1)}
{pt3dadd(-4.757,11.446,9.12,1.1)}

{basal[19] connect basal[20](0), 1}
{access basal[20]}
{pt3dclear()}
{pt3dadd(-4.757,11.446,9.12,1.1)}
{pt3dadd(-5.141,11.333,9.12,1.1)}
{pt3dadd(-6.192,11.525,9.6,1.1)}
{pt3dadd(-6.361,11.548,8.72,1.1)}
{pt3dadd(-6.892,11.65,8.16,1.1)}
{pt3dadd(-8.7,12.678,7.68,1.1)}
{pt3dadd(-9.13,13.288,7.68,1.1)}
{pt3dadd(-8.938,15.401,7.6,1.1)}
{pt3dadd(-8.915,15.571,6,1.1)}
{pt3dadd(-11.22,15.808,5.6,1.1)}
{pt3dadd(-12.158,15.616,5.6,1.1)}
{pt3dadd(-14.599,15.153,5.44,1.1)}
{pt3dadd(-14.769,15.175,5.36,1.1)}
{pt3dadd(-16.351,15.458,4.64,1.1)}
{pt3dadd(-16.531,15.492,4.72,1.1)}
{pt3dadd(-15.752,17.854,5.44,1.1)}
{pt3dadd(-15.921,17.887,4.72,1.1)}
{pt3dadd(-16.418,18.147,4,1.1)}
{pt3dadd(-19.232,18.645,6.88,1.1)}
{pt3dadd(-20.193,19.345,7.92,1.1)}
{pt3dadd(-20.08,22.012,4.56,1.1)}
{pt3dadd(-20.057,22.181,7.36,1.1)}
{pt3dadd(-20.26,22.034,6,1.1)}

{basal[19] connect basal[21](0), 1}
{access basal[21]}
{pt3dclear()}
{pt3dadd(-4.757,11.446,9.12,1.1)}
{pt3dadd(-4.723,11.616,9.12,1.1)}
{pt3dadd(-4.237,14.384,9.68,1.1)}
{pt3dadd(-3.966,14.882,10.64,1.1)}
{pt3dadd(0.361,8.441,46.96,1.74)}
{pt3dadd(0.361,8.61,46.96,1.74)}
{pt3dadd(0.18,9.311,47.04,1.74)}
{pt3dadd(0.18,9.492,49.36,1.74)}
{pt3dadd(0.361,10.373,60.64,1.74)}
{pt3dadd(0.531,10.373,60.64,1.74)}
{pt3dadd(0.892,11.254,60.64,1.74)}
{pt3dadd(1.073,11.424,60.64,1.74)}
{pt3dadd(1.604,12.305,60.64,1.74)}
{pt3dadd(1.954,12.836,60.64,1.74)}
{pt3dadd(2.847,14.057,60.64,1.74)}
{pt3dadd(2.497,13.706,60.4,1.74)}

{basal[21] connect basal[22](0), 1}
{access basal[22]}
{pt3dclear()}
{pt3dadd(2.497,13.706,60.4,1.74)}
{pt3dadd(2.497,13.706,60.44,0.8)}
{pt3dadd(3.74,15.469,64,0.8)}
{pt3dadd(6.418,17.221,61.6,0.8)}

{basal[22] connect basal[23](0), 1}
{access basal[23]}
{pt3dclear()}
{pt3dadd(6.418,17.221,61.6,0.8)}
{pt3dadd(6.418,17.221,61.64,1.1)}
{pt3dadd(6.599,17.221,61.6,1.1)}
{pt3dadd(6.237,20.735,72.72,1.1)}
{pt3dadd(6.237,20.916,74.8,1.1)}
{pt3dadd(7.48,23.549,79.12,1.1)}
{pt3dadd(7.661,24.08,79.28,1.1)}
{pt3dadd(8.554,26.894,78.4,1.1)}
{pt3dadd(8.554,27.244,78.56,1.1)}
{pt3dadd(8.373,27.775,78.96,1.1)}
{pt3dadd(8.554,30.058,80.08,1.1)}
{pt3dadd(8.192,30.408,80.32,1.1)}

{basal[23] connect basal[24](0), 1}
{access basal[24]}
{pt3dclear()}
{pt3dadd(8.192,30.408,80.32,1.1)}
{pt3dadd(9.977,31.459,80.32,0.8)}
{pt3dadd(10.339,34.272,70.48,0.8)}
{pt3dadd(10.52,34.272,70.64,0.8)}
{pt3dadd(13.548,36.386,70.64,0.8)}
{pt3dadd(13.548,36.917,70.64,0.8)}
{pt3dadd(13.367,37.617,70.56,0.8)}
{pt3dadd(13.367,39.719,70.32,0.8)}
{pt3dadd(13.187,40.431,70.32,0.8)}
{pt3dadd(12.475,43.414,59.92,0.8)}
{pt3dadd(15.322,50.092,72.64,0.8)}
{pt3dadd(13.006,53.256,72.4,0.8)}
{pt3dadd(12.655,53.788,72.24,0.8)}
{pt3dadd(10.339,56.601,64.8,0.8)}
{pt3dadd(10.158,56.601,64.56,0.8)}
{pt3dadd(12.113,58.884,53.44,0.8)}
{pt3dadd(12.294,59.053,53.44,0.8)}
{pt3dadd(12.655,63.099,47.92,0.8)}
{pt3dadd(12.655,63.279,47.92,0.8)}
{pt3dadd(12.655,63.449,47.92,0.8)}

{basal[24] connect basal[25](0), 1}
{access basal[25]}
{pt3dclear()}
{pt3dadd(12.655,63.449,47.92,0.8)}
{pt3dadd(12.655,63.449,47.96,0.8)}
{pt3dadd(13.899,65.212,60.8,0.8)}
{pt3dadd(15.503,66.263,58.32,0.8)}
{pt3dadd(15.684,66.443,57.6,0.8)}
{pt3dadd(15.865,67.675,52.88,0.8)}
{pt3dadd(15.865,67.845,52.24,0.8)}
{pt3dadd(16.577,69.076,50.16,0.8)}
{pt3dadd(16.757,69.076,50.48,0.8)}
{pt3dadd(18,69.257,54.88,0.8)}
{pt3dadd(18.181,69.427,54.88,0.8)}
{pt3dadd(18.351,70.839,51.2,0.8)}
{pt3dadd(18.351,71.19,50.72,0.8)}
{pt3dadd(19.243,73.472,41.44,0.8)}
{pt3dadd(19.605,73.822,41.44,0.8)}
{pt3dadd(20.136,75.585,41.28,0.8)}
{pt3dadd(19.955,75.936,41.2,0.8)}
{pt3dadd(19.786,75.936,41.12,0.8)}
{pt3dadd(19.605,76.105,40.8,0.8)}
{pt3dadd(19.074,76.286,40.4,0.8)}
{pt3dadd(18.531,76.286,40,0.8)}
{pt3dadd(17.639,76.455,39.76,0.8)}
{pt3dadd(17.288,77.167,39.76,0.8)}
{pt3dadd(17.469,77.517,39.52,0.8)}
{pt3dadd(18.531,79.981,35.92,0.8)}
{pt3dadd(18.712,80.501,35.84,0.8)}
{pt3dadd(18,82.264,36.96,0.8)}
{pt3dadd(18,82.783,36.96,0.8)}
{pt3dadd(19.605,86.309,36.96,0.8)}
{pt3dadd(19.786,86.478,36.96,0.8)}
{pt3dadd(23.345,89.292,28.64,0.8)}
{pt3dadd(23.345,89.473,28.32,0.8)}
{pt3dadd(23.707,92.806,27.68,0.8)}
{pt3dadd(26.554,101.247,39.68,0.8)}
{pt3dadd(26.374,101.247,39.68,0.8)}
{pt3dadd(26.374,101.417,39.68,0.8)}

{basal[24] connect basal[26](0), 1}
{access basal[26]}
{pt3dclear()}
{pt3dadd(12.655,63.449,47.92,0.8)}
{pt3dadd(11.944,65.562,41.92,0.8)}
{pt3dadd(11.944,65.743,41.92,0.8)}
{pt3dadd(12.836,66.613,41.12,0.8)}
{pt3dadd(12.836,66.794,40.56,0.8)}
{pt3dadd(13.006,68.195,39.28,0.8)}
{pt3dadd(12.836,68.195,39.12,0.8)}
{pt3dadd(12.113,70.839,34.96,0.8)}
{pt3dadd(12.113,71.009,34.64,0.8)}
{pt3dadd(11.582,71.89,34.32,0.8)}
{pt3dadd(11.401,72.071,34.24,0.8)}
{pt3dadd(10.87,73.122,33.44,0.8)}
{pt3dadd(10.87,73.653,33.44,0.8)}
{pt3dadd(8.554,76.455,32,0.8)}
{pt3dadd(8.373,76.636,32.08,0.8)}
{pt3dadd(7.311,79.8,27.44,0.8)}
{pt3dadd(7.311,80.15,27.44,0.8)}
{pt3dadd(8.373,81.563,25.52,0.8)}
{pt3dadd(8.373,81.732,24.96,0.8)}
{pt3dadd(7.13,85.947,21.36,0.8)}
{pt3dadd(7.13,86.128,21.04,0.8)}
{pt3dadd(7.13,88.241,17.92,0.8)}
{pt3dadd(7.48,88.592,17.52,0.8)}
{pt3dadd(8.023,91.224,16.16,0.8)}
{pt3dadd(8.192,91.925,15.76,0.8)}
{pt3dadd(9.627,94.739,13.36,0.8)}
{pt3dadd(9.627,94.739,13.92,0.8)}

{basal[26] connect basal[27](0), 1}
{access basal[27]}
{pt3dclear()}
{pt3dadd(9.627,94.739,13.92,0.8)}
{pt3dadd(9.627,98.253,27.2,0.8)}
{pt3dadd(9.627,98.434,26.16,0.8)}
{pt3dadd(9.085,100.897,16.72,0.8)}
{pt3dadd(9.085,101.247,15.6,0.8)}
{pt3dadd(8.554,103.53,11.92,0.8)}
{pt3dadd(8.554,103.88,14,0.8)}
{pt3dadd(11.232,105.282,36.72,0.8)}
{pt3dadd(11.232,105.462,36.64,0.8)}
{pt3dadd(9.627,109.327,14.4,0.8)}
{pt3dadd(9.446,109.677,13.84,0.8)}
{pt3dadd(9.446,110.028,13.04,0.8)}
{pt3dadd(10.339,112.491,7.52,0.8)}
{pt3dadd(10.52,112.841,7.12,0.8)}
{pt3dadd(8.915,114.954,5.76,0.8)}
{pt3dadd(8.915,115.135,6.16,0.8)}
{pt3dadd(8.915,115.485,9.04,0.8)}

{basal[26] connect basal[28](0), 1}
{access basal[28]}
{pt3dclear()}
{pt3dadd(9.627,94.739,13.92,0.8)}
{pt3dadd(9.627,94.739,13.959,0.8)}
{pt3dadd(11.763,96.502,22.16,0.8)}
{pt3dadd(11.582,97.903,-1.36,0.8)}
{pt3dadd(11.582,98.083,-1.36,0.8)}
{pt3dadd(12.113,100.185,-8.88,0.8)}
{pt3dadd(12.294,100.536,-8.88,0.8)}
{pt3dadd(13.006,102.118,-13.2,0.8)}
{pt3dadd(13.187,102.649,-13.84,0.8)}
{pt3dadd(13.187,103.7,-13.84,0.8)}
{pt3dadd(12.836,104.231,-14.8,0.8)}
{pt3dadd(13.718,104.931,-17.68,0.8)}
{pt3dadd(13.899,105.112,-17.76,0.8)}
{pt3dadd(14.26,106.513,-21.36,0.8)}
{pt3dadd(14.26,106.864,-22.32,0.8)}
{pt3dadd(13.899,107.926,-24.24,0.8)}
{pt3dadd(13.718,108.276,-25.52,0.8)}
{pt3dadd(12.113,109.327,-34.16,0.8)}
{pt3dadd(12.113,109.508,-34.16,0.8)}
{pt3dadd(11.763,109.858,-35.6,0.8)}
{pt3dadd(11.763,110.028,-36.88,0.8)}
{pt3dadd(12.294,110.909,-38.32,0.8)}
{pt3dadd(12.475,111.44,-38.32,0.8)}
{pt3dadd(12.655,112.491,-44.32,0.8)}
{pt3dadd(12.475,112.672,-44.72,0.8)}
{pt3dadd(12.294,113.022,-44.4,0.8)}
{pt3dadd(12.294,113.192,-44.4,0.8)}
{pt3dadd(11.232,113.553,-46.32,0.8)}
{pt3dadd(11.051,113.553,-47.44,0.8)}
{pt3dadd(10.87,113.723,-48.08,0.8)}
{pt3dadd(10.87,114.073,-48.16,0.8)}
{pt3dadd(10.87,115.305,-48.4,0.8)}
{pt3dadd(10.689,115.655,-50.16,0.8)}
{pt3dadd(10.339,116.005,-51.92,0.8)}
{pt3dadd(10.158,116.005,-52.24,0.8)}
{pt3dadd(9.265,116.356,-53.36,0.8)}
{pt3dadd(9.265,116.536,-53.44,0.8)}
{pt3dadd(9.085,116.536,-54.56,0.8)}
{pt3dadd(8.915,116.536,-55.84,0.8)}
{pt3dadd(8.192,117.237,-61.6,0.8)}
{pt3dadd(8.023,117.418,-63.12,0.8)}
{pt3dadd(7.661,118.469,-66.88,0.8)}
{pt3dadd(7.661,118.649,-66.88,0.8)}
{pt3dadd(7.661,118.819,-66.88,0.8)}
{pt3dadd(7.842,119.35,-75.68,0.8)}
{pt3dadd(9.977,124.266,-88.64,0.8)}
{pt3dadd(10.158,124.797,-76.56,0.8)}

{basal[23] connect basal[29](0), 1}
{access basal[29]}
{pt3dclear()}
{pt3dadd(8.192,30.408,80.32,1.1)}
{pt3dadd(8.192,30.408,80.36,0.8)}
{pt3dadd(7.661,31.108,82.8,0.8)}
{pt3dadd(8.734,33.753,82.8,0.8)}
{pt3dadd(8.734,33.922,82.8,0.8)}
{pt3dadd(9.977,35.335,82.8,0.8)}
{pt3dadd(10.339,35.685,82.8,0.8)}
{pt3dadd(10.689,37.968,82.8,0.8)}
{pt3dadd(10.689,38.137,82.8,0.8)}
{pt3dadd(11.401,40.6,82.8,0.8)}
{pt3dadd(11.582,40.781,82.8,0.8)}
{pt3dadd(13.548,42.713,88.32,0.8)}
{pt3dadd(13.718,42.883,88.32,0.8)}
{pt3dadd(14.441,44.296,88.16,0.8)}
{pt3dadd(14.61,44.827,88.16,0.8)}
{pt3dadd(16.215,47.629,88.16,0.8)}
{pt3dadd(16.396,47.991,88.16,0.8)}
{pt3dadd(17.288,49.742,85.44,0.8)}
{pt3dadd(17.469,50.273,85.36,0.8)}
{pt3dadd(19.074,52.556,98.08,0.8)}
{pt3dadd(19.605,52.556,98.08,0.8)}
{pt3dadd(20.498,52.906,98.08,0.8)}
{pt3dadd(20.848,53.256,98.08,0.8)}
{pt3dadd(20.848,55.189,99.2,0.8)}
{pt3dadd(21.029,55.37,99.12,0.8)}
{pt3dadd(22.633,56.251,99.12,0.8)}
{pt3dadd(24.057,56.951,105.04,0.8)}
{pt3dadd(24.057,57.471,104.96,0.8)}
{pt3dadd(24.769,58.884,104.96,0.8)}
{pt3dadd(25.131,59.234,104.96,0.8)}
{pt3dadd(27.266,60.116,104.96,0.8)}
{pt3dadd(27.798,60.466,104.96,0.8)}
{pt3dadd(27.628,62.217,104.96,0.8)}
{pt3dadd(27.447,62.929,104.96,0.8)}
{pt3dadd(27.086,65.562,104.96,0.8)}
{pt3dadd(27.447,66.263,104.96,0.8)}
{pt3dadd(28.34,69.777,104.96,0.8)}
{pt3dadd(28.509,70.489,104.96,0.8)}
{pt3dadd(27.798,71.359,104.88,0.8)}
{pt3dadd(27.447,71.359,104.88,0.8)}
{pt3dadd(26.374,71.54,104.88,0.8)}
{pt3dadd(26.193,71.709,104.88,0.8)}
{pt3dadd(26.554,73.122,104.88,0.8)}
{pt3dadd(26.374,73.472,104.88,0.8)}
{pt3dadd(24.95,74.173,104.88,0.8)}
{pt3dadd(24.769,74.353,104.88,0.8)}
{pt3dadd(23.707,75.936,104.88,0.8)}
{pt3dadd(23.707,76.286,104.88,0.8)}
{pt3dadd(24.057,79.269,104.88,0.8)}
{pt3dadd(24.057,79.45,104.88,0.8)}
{pt3dadd(25.311,81.913,104.88,0.8)}
{pt3dadd(25.662,83.495,104.96,0.8)}
{pt3dadd(25.481,83.495,104.96,0.8)}
{pt3dadd(23.345,84.365,104.96,0.8)}
{pt3dadd(22.995,84.546,104.96,0.8)}
{pt3dadd(21.39,86.309,91.6,0.8)}
{pt3dadd(21.39,86.478,91.44,0.8)}
{pt3dadd(21.39,89.111,108.72,0.8)}
{pt3dadd(21.56,89.473,108.72,0.8)}
{pt3dadd(22.814,90.343,108.8,0.8)}
{pt3dadd(23.165,90.874,108.32,0.8)}
{pt3dadd(22.453,92.106,107.76,0.8)}
{pt3dadd(22.272,92.626,107.76,0.8)}
{pt3dadd(22.272,94.038,107.04,0.8)}
{pt3dadd(22.633,94.388,106.88,0.8)}
{pt3dadd(23.707,95.79,102.56,0.8)}
{pt3dadd(23.876,96.151,101.6,0.8)}
{pt3dadd(23.876,96.671,100.72,0.8)}
{pt3dadd(21.39,97.372,93.92,0.8)}
{pt3dadd(20.848,98.954,93.84,0.8)}
{pt3dadd(21.029,99.835,93.84,0.8)}
{pt3dadd(19.605,103.18,87.12,0.8)}
{pt3dadd(19.424,103.18,87.44,0.8)}
{pt3dadd(16.757,103.349,86.24,0.8)}
{pt3dadd(15.865,104.231,85.36,0.8)}
{pt3dadd(15.684,104.411,85.36,0.8)}
{pt3dadd(13.548,104.762,81.76,0.8)}
{pt3dadd(13.367,104.762,81.68,0.8)}
{pt3dadd(11.232,105.462,81.68,0.8)}
{pt3dadd(10.87,105.813,81.68,0.8)}
{pt3dadd(8.554,107.926,76.4,0.8)}
{pt3dadd(6.599,110.028,76.4,0.8)}
{pt3dadd(6.599,110.208,76.4,0.8)}
{pt3dadd(4.632,111.79,68.56,0.8)}
{pt3dadd(4.452,111.971,68.32,0.8)}
{pt3dadd(2.497,112.672,69.68,0.8)}
{pt3dadd(1.604,112.841,70.48,0.8)}
{pt3dadd(-0.18,113.553,73.76,0.8)}
{pt3dadd(-0.711,114.073,75.36,0.8)}
{pt3dadd(-2.497,116.005,80,0.8)}
{pt3dadd(-3.559,116.887,80.16,0.8)}
{pt3dadd(-5.706,117.768,72.4,0.8)}
{pt3dadd(-6.056,117.938,70.88,0.8)}
{pt3dadd(-6.949,119.35,68.16,0.8)}
{pt3dadd(-7.48,120.232,68.08,0.8)}
{pt3dadd(-7.661,120.401,68,0.8)}

{basal[22] connect basal[30](0), 1}
{access basal[30]}
{pt3dclear()}
{pt3dadd(6.418,17.221,61.6,0.8)}
{pt3dadd(8.124,15.356,57.2,0.8)}
{pt3dadd(8.305,15.322,57.2,0.8)}
{pt3dadd(9.774,16.486,57.2,0.8)}
{pt3dadd(10.011,16.803,57.2,0.8)}
{pt3dadd(10.542,17.786,57.2,0.8)}
{pt3dadd(10.757,17.921,57.2,0.8)}
{pt3dadd(11.232,19.628,57.2,0.8)}
{pt3dadd(11.299,19.967,57.2,0.8)}
{pt3dadd(13.808,23.989,56.4,0.8)}
{pt3dadd(20.136,23.944,56.48,0.8)}
{pt3dadd(20.17,24.114,56.48,0.8)}
{pt3dadd(23.594,32.25,56.88,0.8)}
{pt3dadd(23.628,32.43,56.56,0.8)}
{pt3dadd(28.532,33.527,59.36,0.8)}
{pt3dadd(28.701,33.493,59.12,0.8)}
{pt3dadd(29.436,37.651,54.8,0.8)}
{pt3dadd(31.832,39.9,55.6,0.8)}
{pt3dadd(31.854,40.081,55.6,0.8)}
{pt3dadd(34.374,43.03,55.76,0.8)}
{pt3dadd(34.577,43.166,55.68,0.8)}
{pt3dadd(36.917,43.109,55.04,0.8)}
{pt3dadd(37.572,44.781,52.32,0.8)}
{pt3dadd(37.03,46.838,52.24,0.8)}
{pt3dadd(37.063,47.007,55.6,0.8)}
{pt3dadd(39.448,48.194,53.52,0.8)}
{pt3dadd(37.527,49.606,54.4,0.8)}
{pt3dadd(41.109,54.511,50.8,0.8)}
{pt3dadd(40.148,56.285,50.24,0.8)}
{pt3dadd(40.182,56.454,49.76,0.8)}
{pt3dadd(41.764,57.245,48.8,0.8)}
{pt3dadd(41.979,57.392,48.88,0.8)}
{pt3dadd(40.352,59.46,48,0.8)}
{pt3dadd(40.951,61.856,48.8,0.8)}
{pt3dadd(40.985,62.025,48.8,0.8)}
{pt3dadd(42.804,63.133,49.92,0.8)}
{pt3dadd(40.928,65.788,51.36,0.8)}
{pt3dadd(42.747,66.896,50.88,0.8)}
{pt3dadd(41.685,69.042,51.2,0.8)}
{pt3dadd(44.002,69.879,45.28,0.8)}
{pt3dadd(43.143,73.246,47.52,0.8)}
{pt3dadd(43.177,73.416,46.48,0.8)}
{pt3dadd(48.273,77.698,44.16,0.8)}
{pt3dadd(48.895,78.116,47.92,0.8)}
{pt3dadd(51.595,79.077,47.76,0.8)}
{pt3dadd(51.776,79.043,47.84,0.8)}
{pt3dadd(50.42,81.597,46.72,0.8)}
{pt3dadd(50.477,81.947,45.92,0.8)}
{pt3dadd(53.426,84.286,46.24,0.8)}
{pt3dadd(53.448,84.456,46.32,0.8)}
{pt3dadd(53.437,86.422,40.72,0.8)}
{pt3dadd(54.895,88.49,42.48,0.8)}
{pt3dadd(52.465,90.162,42.24,0.8)}
{pt3dadd(53.878,94.015,43.6,0.8)}
{pt3dadd(53.697,94.049,42.8,0.8)}
{pt3dadd(51.855,97.948,42.4,0.8)}
{pt3dadd(51.889,98.117,41.52,0.8)}
{pt3dadd(52.341,100.716,39.52,0.8)}
{pt3dadd(52.375,100.886,39.52,0.8)}
{pt3dadd(52.544,103.892,36.08,0.8)}
{pt3dadd(52.782,104.208,36.08,0.8)}
{pt3dadd(55.968,106.864,33.36,0.8)}
{pt3dadd(56.432,107.485,35.76,0.8)}
{pt3dadd(61.788,110.118,35.6,0.8)}
{pt3dadd(61.822,110.287,33.2,0.8)}
{pt3dadd(64.285,111.994,34.64,0.8)}
{pt3dadd(64.319,112.163,34.64,0.8)}
{pt3dadd(64.522,112.31,34.64,0.8)}
{pt3dadd(65.833,114.582,34.56,0.8)}
{pt3dadd(81.789,124.966,35.04,0.8)}
{pt3dadd(89.032,127.079,35.04,0.8)}
{pt3dadd(89.236,127.215,35.04,0.8)}
{pt3dadd(94.863,130.334,35.04,0.8)}
{pt3dadd(95.451,130.582,35.04,0.8)}
{pt3dadd(99.134,134.04,35.04,0.8)}
{pt3dadd(99.338,134.176,35.04,0.8)}
{pt3dadd(102.717,134.831,35.04,0.8)}
{pt3dadd(109.203,137.792,32.24,0.8)}
{pt3dadd(109.35,137.588,32.24,0.8)}
{pt3dadd(111.576,137.905,32.24,0.8)}
{pt3dadd(112.163,138.165,32.24,0.8)}
{pt3dadd(112.683,140.04,32.159,0.8)}
{pt3dadd(112.92,140.346,32.159,0.8)}

{basal[30] connect basal[31](0), 1}
{access basal[31]}
{pt3dclear()}
{pt3dadd(112.92,140.346,32.159,0.8)}
{pt3dadd(112.92,140.346,32.199,0.48)}
{pt3dadd(112.74,142.775,32.88,0.48)}
{pt3dadd(112.807,143.125,32.88,0.48)}
{pt3dadd(113.169,145.193,35.28,0.48)}
{pt3dadd(113.293,145.894,35.28,0.48)}
{pt3dadd(112.457,147.284,32.4,0.48)}
{pt3dadd(112.129,147.521,32.4,0.48)}
{pt3dadd(111.09,148.775,32.64,0.48)}
{pt3dadd(111.09,148.775,32.24,0.48)}

{basal[31] connect basal[32](0), 1}
{access basal[32]}
{pt3dclear()}
{pt3dadd(111.09,148.775,32.24,0.48)}
{pt3dadd(111.09,148.775,32.28,0.48)}
{pt3dadd(112.468,151.736,35.52,0.48)}
{pt3dadd(112.208,152.324,35.52,0.48)}
{pt3dadd(112.864,153.985,33.44,0.48)}
{pt3dadd(113.553,154.764,32.72,0.48)}
{pt3dadd(114.163,155.182,35.76,0.48)}
{pt3dadd(115.576,156.007,32.88,0.48)}
{pt3dadd(116.197,156.437,32.479,0.48)}
{pt3dadd(117.892,159.883,32.32,0.48)}
{pt3dadd(118.096,160.03,32.32,0.48)}
{pt3dadd(121.768,161.341,32.32,0.48)}
{pt3dadd(122.706,161.533,32.4,0.48)}
{pt3dadd(126.48,161.397,35.2,0.48)}
{pt3dadd(127.283,161.793,35.12,0.48)}
{pt3dadd(131.204,162.527,35.04,0.48)}
{pt3dadd(132.594,163.183,35.04,0.48)}
{pt3dadd(135.215,165.748,35.04,0.48)}
{pt3dadd(136.131,166.833,35.04,0.48)}
{pt3dadd(136.074,167.556,35.04,0.48)}

{basal[31] connect basal[33](0), 1}
{access basal[33]}
{pt3dclear()}
{pt3dadd(111.09,148.775,32.24,0.48)}
{pt3dadd(111.09,148.775,32.96,0.48)}
{pt3dadd(105.508,149.939,30.96,0.48)}
{pt3dadd(105.157,150.007,30.88,0.48)}
{pt3dadd(101.496,150.832,31.04,0.48)}
{pt3dadd(101.349,151.035,30.24,0.48)}
{pt3dadd(99.519,152.968,29.76,0.48)}
{pt3dadd(97.846,155.759,33.76,0.48)}
{pt3dadd(97.699,155.962,33.68,0.48)}
{pt3dadd(92.829,155.035,31.44,0.48)}
{pt3dadd(91.563,154.019,31.2,0.48)}
{pt3dadd(88.682,152.018,29.44,0.48)}
{pt3dadd(88.298,151.917,31.36,0.48)}
{pt3dadd(85.416,149.928,29.6,0.48)}
{pt3dadd(84.795,149.499,28.96,0.48)}
{pt3dadd(84.377,149.216,28.48,0.48)}
{pt3dadd(81.676,148.267,30.72,0.48)}
{pt3dadd(80.535,147.928,29.52,0.48)}
{pt3dadd(78.037,147.125,29.44,0.48)}
{pt3dadd(77.28,146.899,29.12,0.48)}
{pt3dadd(71.359,146.165,32.56,0.48)}
{pt3dadd(70.059,146.029,32.479,0.48)}
{pt3dadd(67.201,146.176,32.479,0.48)}
{pt3dadd(67.02,146.21,33.12,0.48)}
{pt3dadd(62.884,145.34,32.32,0.48)}
{pt3dadd(62.737,145.544,32.08,0.48)}
{pt3dadd(61.923,143.001,32,0.48)}
{pt3dadd(61.37,142.922,32,0.48)}
{pt3dadd(56.386,142.38,32.72,0.48)}
{pt3dadd(55.98,142.097,32.4,0.48)}
{pt3dadd(53.177,140.628,35.6,0.48)}
{pt3dadd(52.737,140.165,34.64,0.48)}
{pt3dadd(50.149,137.769,30.88,0.48)}
{pt3dadd(49.912,137.453,29.76,0.48)}

{basal[30] connect basal[34](0), 1}
{access basal[34]}
{pt3dclear()}
{pt3dadd(112.92,140.346,32.159,0.8)}
{pt3dadd(114.728,140.391,32,0.8)}
{pt3dadd(115.666,140.583,35.92,0.8)}
{pt3dadd(118.593,143.815,35.68,0.8)}
{pt3dadd(118.83,144.12,35.68,0.8)}
{pt3dadd(121.362,145.103,35.68,0.8)}
{pt3dadd(121.531,145.08,35.6,0.8)}
{pt3dadd(121.87,146.979,35.6,0.8)}
{pt3dadd(122.073,147.125,35.2,0.8)}
{pt3dadd(129.972,149.826,31.92,0.8)}
{pt3dadd(130.175,149.973,28,0.8)}
{pt3dadd(140.346,154.244,29.44,0.8)}
{pt3dadd(144.267,158.019,29.44,0.8)}
{pt3dadd(144.447,157.985,29.44,0.8)}
{pt3dadd(147.555,159.216,29.44,0.8)}
{pt3dadd(147.792,159.533,29.44,0.8)}
{pt3dadd(149.634,161.714,29.44,0.8)}
{pt3dadd(149.837,161.849,29.44,0.8)}
{pt3dadd(154.877,162.742,29.44,0.8)}
{pt3dadd(155.262,162.855,29.44,0.8)}
{pt3dadd(159.329,166.426,29.44,0.8)}
{pt3dadd(159.363,166.595,29.44,0.8)}
{pt3dadd(162.607,166.55,29.44,0.8)}
{pt3dadd(163.059,167.014,28.88,0.8)}
{pt3dadd(165.499,169.612,29.36,0.8)}
{pt3dadd(165.533,169.782,29.44,0.8)}
{pt3dadd(169.612,170.313,29.44,0.8)}
{pt3dadd(170.019,170.596,29.28,0.8)}
{pt3dadd(171.918,173.127,29.12,0.8)}
{pt3dadd(172.121,173.262,29.04,0.8)}
{pt3dadd(174.991,173.115,28.64,0.8)}
{pt3dadd(175.613,173.545,28.64,0.8)}
{pt3dadd(176.619,175.149,28.4,0.8)}
{pt3dadd(183.771,176.743,31.04,0.8)}
{pt3dadd(183.952,176.709,31.04,0.8)}
{pt3dadd(187.975,179.025,31.04,0.8)}
{pt3dadd(188.359,179.138,31.04,0.8)}
{pt3dadd(191.885,179.59,31.04,0.8)}
{pt3dadd(192.676,179.986,31.04,0.8)}
{pt3dadd(196.439,181.816,31.04,0.8)}
{pt3dadd(196.845,182.099,31.04,0.8)}
{pt3dadd(199.094,181.523,30.64,0.8)}
{pt3dadd(199.275,181.5,29.92,0.8)}
{pt3dadd(199.625,181.432,28.24,0.8)}
{pt3dadd(200.247,181.862,28.24,0.8)}
{pt3dadd(203.614,185.545,28.24,0.48)}
{pt3dadd(206.88,184.619,28.24,0.48)}
{pt3dadd(207.298,184.901,28.24,0.48)}
{pt3dadd(209.49,188.077,28.24,0.48)}
{pt3dadd(209.66,188.054,28.24,0.48)}
{pt3dadd(214.79,188.393,28.24,0.48)}
{pt3dadd(215.174,188.506,28.24,0.48)}
{pt3dadd(217.479,191.309,31.36,0.48)}
{pt3dadd(217.683,191.455,31.36,0.48)}
{pt3dadd(219.604,193.083,31.28,0.48)}
{pt3dadd(220.508,193.094,31.28,0.48)}
{pt3dadd(223.412,193.117,31.28,0.48)}
{pt3dadd(227.028,195.162,31.28,0.48)}
{pt3dadd(230,197.67,31.28,0.48)}
{pt3dadd(230.418,197.953,31.28,0.48)}
{pt3dadd(235.198,199.422,31.36,0.48)}
{pt3dadd(236.757,200.043,31.36,0.48)}
{pt3dadd(241.288,203.174,31.36,0.48)}
{pt3dadd(242.113,203.739,31.44,0.48)}
{pt3dadd(245.492,204.394,31.44,0.48)}
{pt3dadd(246.283,204.789,31.44,0.48)}
{pt3dadd(248.385,208.518,31.36,0.48)}
{pt3dadd(248.837,208.97,31.36,0.48)}
{pt3dadd(251.21,209.095,30.64,0.48)}
{pt3dadd(251.967,209.309,30.24,0.48)}
{pt3dadd(255.029,211.276,29.2,0.48)}
{pt3dadd(255.786,211.49,29.2,0.48)}
{pt3dadd(258.962,212.01,29.28,0.48)}
{pt3dadd(259.64,212.779,29.28,0.48)}
{pt3dadd(264.86,214.711,29.76,0.48)}
{pt3dadd(265.244,214.824,29.84,0.48)}
{pt3dadd(268.827,215.615,29.92,0.48)}
{pt3dadd(270.409,216.406,29.92,0.48)}
{pt3dadd(274.443,218.734,29.92,0.48)}
{pt3dadd(275.584,219.061,29.92,0.48)}
{pt3dadd(277.516,218.722,28.16,0.48)}
{pt3dadd(278.285,218.948,31.52,0.48)}
{pt3dadd(279.9,219.909,29.52,0.48)}
{pt3dadd(280.454,219.988,29.28,0.48)}
{pt3dadd(284.477,220.169,29.52,0.48)}
{pt3dadd(285.291,220.745,30.24,0.48)}
{pt3dadd(289.347,222.169,29.04,0.48)}
{pt3dadd(289.234,222.542,29.04,0.48)}

{basal[21] connect basal[35](0), 1}
{access basal[35]}
{pt3dclear()}
{pt3dadd(2.497,13.706,60.4,1.74)}
{pt3dadd(2.497,13.537,60.4,1.74)}
{pt3dadd(1.785,15.288,44.08,1.74)}
{pt3dadd(1.785,15.469,44,1.74)}
{pt3dadd(1.423,17.401,43.6,1.74)}
{pt3dadd(1.242,17.752,43.76,1.74)}

{basal[35] connect basal[36](0), 1}
{access basal[36]}
{pt3dclear()}
{pt3dadd(1.242,17.752,43.76,1.74)}
{pt3dadd(-1.423,16.87,52.64,1.1)}
{pt3dadd(-1.423,18.102,34.24,1.1)}
{pt3dadd(-1.423,18.283,34.24,1.1)}
{pt3dadd(-1.242,19.515,31.28,1.1)}
{pt3dadd(-1.242,19.684,30.88,1.1)}
{pt3dadd(-1.785,21.967,30.72,1.1)}
{pt3dadd(-1.785,22.148,30.72,1.1)}
{pt3dadd(-3.921,21.616,20.72,1.1)}
{pt3dadd(-4.101,21.616,20.72,1.1)}
{pt3dadd(-6.237,22.679,12.16,1.1)}
{pt3dadd(-6.237,22.848,12.08,1.1)}
{pt3dadd(-6.056,26.543,7.2,1.1)}
{pt3dadd(-6.056,26.713,7.12,1.1)}
{pt3dadd(-8.192,26.362,15.76,1.1)}
{pt3dadd(-8.192,27.063,15.76,1.1)}
{pt3dadd(-8.373,27.244,15.84,1.1)}

{basal[36] connect basal[37](0), 1}
{access basal[37]}
{pt3dclear()}
{pt3dadd(-8.373,27.244,15.84,1.1)}
{pt3dadd(-10.87,27.063,12.72,1.1)}
{pt3dadd(-11.051,26.894,12.16,1.1)}
{pt3dadd(-12.294,26.894,-8.88,1.1)}
{pt3dadd(-12.294,27.063,-8.72,1.1)}
{pt3dadd(-13.187,29.877,-9.12,1.1)}
{pt3dadd(-13.367,29.877,-9.12,1.1)}
{pt3dadd(-13.367,29.526,-9.12,1.1)}

{basal[37] connect basal[38](0), 1}
{access basal[38]}
{pt3dclear()}
{pt3dadd(-13.367,29.526,-9.12,1.1)}
{pt3dadd(-13.367,29.526,-9.08,1.1)}
{pt3dadd(-15.322,31.108,-6.48,1.1)}
{pt3dadd(-16.757,34.623,-10.72,1.1)}
{pt3dadd(-16.577,34.623,-10.72,1.1)}
{pt3dadd(-18.893,35.154,-27.52,1.1)}
{pt3dadd(-18.893,35.335,-27.6,1.1)}
{pt3dadd(-19.605,37.436,-35.36,1.1)}
{pt3dadd(-19.424,37.787,-35.36,1.1)}
{pt3dadd(-18.712,39.369,-37.76,1.1)}
{pt3dadd(-18.712,39.55,-38.64,1.1)}
{pt3dadd(-20.679,40.081,-40.08,1.1)}
{pt3dadd(-20.136,41.832,-41.76,1.1)}
{pt3dadd(-20.136,42.013,-42.16,1.1)}
{pt3dadd(-22.633,42.883,-49.04,1.1)}
{pt3dadd(-21.741,45.527,-49.92,1.1)}
{pt3dadd(-21.741,45.697,-50.64,1.1)}
{pt3dadd(-22.995,47.109,-52.8,1.1)}
{pt3dadd(-23.165,47.109,-53.12,1.1)}
{pt3dadd(-26.374,46.759,-54.08,1.1)}
{pt3dadd(-26.374,46.578,-55.04,1.1)}
{pt3dadd(-27.447,49.742,-69.68,1.1)}
{pt3dadd(-30.295,47.459,-78.16,1.1)}
{pt3dadd(-30.476,47.109,-78.16,1.1)}
{pt3dadd(-34.035,46.409,-64.8,1.1)}
{pt3dadd(-34.216,46.409,-65.44,1.1)}
{pt3dadd(-35.289,47.991,-84.08,1.1)}
{pt3dadd(-38.849,48.16,-84.16,1.1)}
{pt3dadd(-38.849,48.341,-84.16,1.1)}

{basal[37] connect basal[39](0), 1}
{access basal[39]}
{pt3dclear()}
{pt3dadd(-13.367,29.526,-9.12,1.1)}
{pt3dadd(-16.215,29.357,-7.76,1.1)}
{pt3dadd(-16.396,29.357,-8.56,1.1)}
{pt3dadd(-18,30.589,-19.2,1.1)}
{pt3dadd(-18.181,30.758,-20.24,1.1)}
{pt3dadd(-20.679,29.877,-23.68,1.1)}
{pt3dadd(-20.848,29.707,-23.68,1.1)}
{pt3dadd(-22.453,31.459,-31.04,1.1)}
{pt3dadd(-23.526,31.639,-34.96,1.1)}
{pt3dadd(-24.057,31.459,-35.28,1.1)}
{pt3dadd(-25.481,31.108,-35.2,1.1)}
{pt3dadd(-25.843,31.108,-35.2,1.1)}
{pt3dadd(-28.69,32.171,-44.32,1.1)}
{pt3dadd(-28.69,32.34,-44.32,1.1)}
{pt3dadd(-30.656,31.289,-44.32,1.1)}
{pt3dadd(-30.656,31.108,-44.4,1.1)}
{pt3dadd(-32.611,32.871,-50,1.1)}
{pt3dadd(-32.792,32.871,-50,1.1)}
{pt3dadd(-38.137,33.221,-50.56,1.1)}
{pt3dadd(-38.318,33.753,-50.4,1.1)}

{basal[39] connect basal[40](0), 1}
{access basal[40]}
{pt3dclear()}
{pt3dadd(-38.318,33.753,-50.4,1.1)}
{pt3dadd(-39.561,32.521,-50.4,1.1)}
{pt3dadd(-39.561,32.34,-50.4,1.1)}
{pt3dadd(-42.058,32.871,-51.12,1.1)}
{pt3dadd(-42.058,33.041,-52.32,1.1)}
{pt3dadd(-42.239,33.041,-53.44,1.1)}
{pt3dadd(-45.086,34.272,-66.64,1.1)}
{pt3dadd(-45.448,34.272,-66.64,1.1)}
{pt3dadd(-49.72,33.753,-69.36,1.1)}
{pt3dadd(-50.081,33.572,-70.48,1.1)}
{pt3dadd(-57.742,28.826,-81.28,1.1)}
{pt3dadd(-57.923,28.826,-81.28,1.1)}
{pt3dadd(-61.302,29.707,-87.76,1.1)}
{pt3dadd(-61.483,29.707,-87.84,1.1)}
{pt3dadd(-62.195,32.34,-87.84,1.1)}
{pt3dadd(-65.946,33.572,-90.64,1.1)}
{pt3dadd(-66.116,33.572,-91.12,1.1)}
{pt3dadd(-71.822,34.973,-94,1.1)}
{pt3dadd(-72.715,35.154,-80.24,1.1)}
{pt3dadd(-73.777,38.849,-98.08,1.1)}
{pt3dadd(-73.958,38.849,-98.32,1.1)}
{pt3dadd(-75.924,40.081,-102.32,1.1)}
{pt3dadd(-76.274,40.25,-102.4,1.1)}
{pt3dadd(-77.529,40.781,-103.12,1.1)}
{pt3dadd(-78.241,40.781,-103.36,1.1)}
{pt3dadd(-80.196,40.25,-103.44,1.1)}
{pt3dadd(-81.269,42.533,-106.72,1.1)}
{pt3dadd(-81.8,42.533,-106.64,1.1)}
{pt3dadd(-82.874,41.663,-109.28,1.1)}
{pt3dadd(-83.054,41.482,-109.52,1.1)}
{pt3dadd(-84.478,42.533,-111.92,1.1)}
{pt3dadd(-84.659,42.713,-111.92,1.1)}
{pt3dadd(-86.795,44.115,-121.2,1.1)}
{pt3dadd(-86.976,44.115,-121.12,1.1)}
{pt3dadd(-88.931,44.827,-121.04,1.1)}
{pt3dadd(-88.931,44.996,-121.12,1.1)}
{pt3dadd(-89.462,46.047,-126.24,1.1)}
{pt3dadd(-89.292,46.228,-126.24,1.1)}
{pt3dadd(-90.004,47.279,-138.8,1.1)}
{pt3dadd(-94.818,47.629,-127.68,1.1)}
{pt3dadd(-95.168,47.629,-127.6,1.1)}
{pt3dadd(-100.694,48.16,-126.72,1.1)}
{pt3dadd(-100.875,48.16,-125.84,1.1)}
{pt3dadd(-101.225,48.16,-124.64,1.1)}
{pt3dadd(-104.253,48.341,-120.64,1.1)}
{pt3dadd(-107.112,49.211,-120.88,1.1)}
{pt3dadd(-107.462,49.392,-98.32,1.1)}

{basal[39] connect basal[41](0), 1}
{access basal[41]}
{pt3dclear()}
{pt3dadd(-38.318,33.753,-50.4,1.1)}
{pt3dadd(-38.318,33.753,-50.36,1.1)}
{pt3dadd(-40.103,35.685,-37.76,1.1)}
{pt3dadd(-40.273,35.685,-39.28,1.1)}
{pt3dadd(-41.708,35.335,-60.96,1.1)}
{pt3dadd(-44.736,36.035,-71.84,1.1)}
{pt3dadd(-44.906,36.205,-71.84,1.1)}
{pt3dadd(-46.872,35.854,-76.24,1.1)}
{pt3dadd(-47.053,35.854,-76.72,1.1)}
{pt3dadd(-49.55,36.555,-79.04,1.1)}
{pt3dadd(-49.72,36.555,-79.36,1.1)}
{pt3dadd(-51.143,35.504,-82.48,1.1)}
{pt3dadd(-51.143,35.335,-82.48,1.1)}
{pt3dadd(-54.352,37.267,-85.68,1.1)}
{pt3dadd(-54.183,40.431,-86.08,1.1)}
{pt3dadd(-54.352,40.431,-86.56,1.1)}
{pt3dadd(-56.669,39.9,-88.56,1.1)}
{pt3dadd(-56.85,39.9,-88.64,1.1)}
{pt3dadd(-58.986,41.482,-88.8,1.1)}
{pt3dadd(-58.986,41.832,-88.96,1.1)}
{pt3dadd(-59.166,43.245,-88.64,1.1)}
{pt3dadd(-61.132,42.533,-95.6,1.1)}
{pt3dadd(-64.161,45.527,-96.8,1.1)}
{pt3dadd(-64.161,45.697,-97.12,1.1)}
{pt3dadd(-65.946,45.346,-100.56,1.1)}
{pt3dadd(-66.116,45.346,-100.56,1.1)}
{pt3dadd(-67.901,47.109,-101.2,1.1)}
{pt3dadd(-68.082,47.279,-101.52,1.1)}
{pt3dadd(-69.144,48.691,-104.4,1.1)}
{pt3dadd(-69.144,48.861,-104.4,1.1)}
{pt3dadd(-68.794,51.674,-108.8,1.1)}
{pt3dadd(-73.608,52.025,-116.16,1.1)}
{pt3dadd(-73.777,52.025,-116.16,1.1)}
{pt3dadd(-73.777,52.205,-116.16,1.1)}

{basal[36] connect basal[42](0), 1}
{access basal[42]}
{pt3dclear()}
{pt3dadd(-8.373,27.244,15.84,1.1)}
{pt3dadd(-8.373,27.244,15.879,1.1)}
{pt3dadd(-8.915,29.707,20.4,1.1)}
{pt3dadd(-9.085,29.707,20.16,1.1)}

{basal[42] connect basal[43](0), 1}
{access basal[43]}
{pt3dclear()}
{pt3dadd(-9.085,29.707,20.16,1.1)}
{pt3dadd(-9.085,29.707,20.2,0.8)}
{pt3dadd(-9.446,31.108,-1.04,0.8)}

{basal[43] connect basal[44](0), 1}
{access basal[44]}
{pt3dclear()}
{pt3dadd(-9.446,31.108,-1.04,0.8)}
{pt3dadd(-9.446,31.108,-1,1.1)}
{pt3dadd(-9.797,32.69,-8.32,1.1)}
{pt3dadd(-9.797,32.871,-8.48,1.1)}
{pt3dadd(-8.554,37.787,-14.4,1.1)}
{pt3dadd(-10.689,38.849,-15.52,1.1)}
{pt3dadd(-10.52,38.849,-15.52,1.1)}
{pt3dadd(-10.52,39.199,-15.52,1.1)}

{basal[44] connect basal[45](0), 1}
{access basal[45]}
{pt3dclear()}
{pt3dadd(-10.52,39.199,-15.52,1.1)}
{pt3dadd(-10.52,39.199,-15.48,1.1)}
{pt3dadd(-10.52,41.663,-8.64,1.1)}
{pt3dadd(-9.977,43.764,-4.88,1.1)}
{pt3dadd(-10.158,43.764,-4.88,1.1)}
{pt3dadd(-10.87,45.177,-26.16,1.1)}
{pt3dadd(-10.87,45.697,-25.84,1.1)}

{basal[45] connect basal[46](0), 1}
{access basal[46]}
{pt3dclear()}
{pt3dadd(-10.87,45.697,-25.84,1.1)}
{pt3dadd(-9.627,47.279,-25.84,1.1)}
{pt3dadd(-8.915,48.861,-32.64,1.1)}
{pt3dadd(-8.915,49.211,-32.88,1.1)}
{pt3dadd(-8.915,49.923,-33.6,1.1)}
{pt3dadd(-9.446,52.025,-13.84,1.1)}
{pt3dadd(-9.446,52.375,-13.76,1.1)}
{pt3dadd(-8.554,55.72,-19.36,1.1)}
{pt3dadd(-8.023,57.652,-33.68,1.1)}
{pt3dadd(-7.661,58.002,-33.76,1.1)}
{pt3dadd(-7.13,59.053,-36.24,1.1)}
{pt3dadd(-7.13,59.415,-36.16,1.1)}
{pt3dadd(-7.48,60.816,-36.48,1.1)}
{pt3dadd(-7.48,61.166,-37.28,1.1)}
{pt3dadd(-7.48,62.579,-39.84,1.1)}
{pt3dadd(-7.661,62.748,-39.84,1.1)}
{pt3dadd(-9.085,64.33,-39.6,1.1)}
{pt3dadd(-9.265,64.681,-39.6,1.1)}
{pt3dadd(-9.446,65.031,-39.84,1.1)}
{pt3dadd(-9.446,66.794,-41.36,1.1)}
{pt3dadd(-9.627,68.195,-41.6,1.1)}
{pt3dadd(-9.797,68.545,-41.6,1.1)}
{pt3dadd(-10.158,69.607,-41.68,1.1)}
{pt3dadd(-10.339,69.607,-41.92,1.1)}
{pt3dadd(-10.52,69.607,-42.24,1.1)}
{pt3dadd(-11.763,69.257,-43.12,1.1)}
{pt3dadd(-11.944,69.076,-43.12,1.1)}
{pt3dadd(-11.944,71.19,-43.12,1.1)}
{pt3dadd(-12.836,71.19,-43.04,0.8)}
{pt3dadd(-13.006,71.19,-43.04,0.8)}
{pt3dadd(-13.899,71.89,-43.2,0.8)}
{pt3dadd(-13.718,72.24,-43.28,0.8)}
{pt3dadd(-14.61,74.003,-49.28,0.8)}
{pt3dadd(-14.972,74.003,-49.28,0.8)}
{pt3dadd(-16.215,77.167,-50.08,0.8)}
{pt3dadd(-16.215,77.517,-50.08,0.8)}
{pt3dadd(-16.215,78.037,-50.16,0.8)}
{pt3dadd(-17.82,79.45,-54.32,0.8)}
{pt3dadd(-18,79.45,-54.4,0.8)}
{pt3dadd(-19.074,80.331,-55.52,0.8)}
{pt3dadd(-18.893,80.501,-56,0.8)}
{pt3dadd(-18.893,80.851,-56.48,0.8)}
{pt3dadd(-18.181,82.964,-59.52,0.8)}
{pt3dadd(-18,83.145,-60.56,0.8)}
{pt3dadd(-18,83.314,-61.52,0.8)}
{pt3dadd(-18.531,84.896,-69.52,0.8)}
{pt3dadd(-18.712,85.247,-69.44,0.8)}
{pt3dadd(-18.893,85.947,-67.04,0.8)}
{pt3dadd(-18.531,86.309,-67.28,0.8)}
{pt3dadd(-18.351,87.529,-70.88,0.8)}
{pt3dadd(-18.531,87.891,-71.6,0.8)}
{pt3dadd(-18.712,88.06,-72.48,0.8)}
{pt3dadd(-19.424,88.761,-75.68,0.8)}
{pt3dadd(-19.786,88.942,-76.16,0.8)}
{pt3dadd(-19.955,89.292,-76.24,0.8)}
{pt3dadd(-20.136,89.823,-79.76,0.8)}
{pt3dadd(-19.955,90.874,-80.88,0.8)}
{pt3dadd(-19.955,91.055,-80.88,0.8)}
{pt3dadd(-19.243,91.925,-85.6,0.8)}
{pt3dadd(-19.243,92.106,-85.6,0.8)}
{pt3dadd(-20.136,92.275,-87.04,0.8)}
{pt3dadd(-20.317,92.275,-88.08,0.8)}
{pt3dadd(-20.498,93.157,-88.64,0.8)}
{pt3dadd(-20.317,93.507,-88.64,0.8)}
{pt3dadd(-19.424,94.739,-91.84,0.8)}
{pt3dadd(-19.605,95.089,-92.24,0.8)}
{pt3dadd(-20.679,96.151,-92.32,0.8)}
{pt3dadd(-20.679,96.321,-91.92,0.8)}
{pt3dadd(-19.605,97.202,-86.96,0.8)}
{pt3dadd(-19.424,97.733,-86.16,0.8)}
{pt3dadd(-19.605,99.485,-82.8,0.8)}
{pt3dadd(-19.605,100.185,-82.8,0.8)}
{pt3dadd(-21.029,102.118,-82.8,0.8)}
{pt3dadd(-22.102,102.649,-81.92,0.8)}
{pt3dadd(-24.95,105.993,-109.6,0.8)}
{pt3dadd(-24.95,106.344,-109.68,0.8)}
{pt3dadd(-25.131,106.513,-109.68,0.8)}
{pt3dadd(-26.374,107.044,-111.76,0.8)}
{pt3dadd(-26.916,107.044,-112.96,0.8)}
{pt3dadd(-27.447,107.044,-113.68,0.8)}
{pt3dadd(-28.159,107.044,-114,0.8)}
{pt3dadd(-28.34,107.044,-114,0.8)}
{pt3dadd(-29.052,107.576,-117.2,0.8)}
{pt3dadd(-29.052,107.926,-118,0.8)}
{pt3dadd(-29.233,108.446,-118,0.8)}
{pt3dadd(-28.871,109.508,-118.16,0.8)}
{pt3dadd(-28.69,109.858,-119.44,0.8)}
{pt3dadd(-28.69,110.028,-120.16,0.8)}
{pt3dadd(-28.509,110.389,-120.96,0.8)}
{pt3dadd(-28.34,110.389,-120.96,0.8)}
{pt3dadd(-28.34,110.559,-120.96,0.8)}
{pt3dadd(-27.978,110.559,-121.6,0.8)}
{pt3dadd(-27.798,110.559,-122.48,0.8)}
{pt3dadd(-27.266,110.559,-122.96,0.8)}
{pt3dadd(-26.916,110.028,-122.72,0.8)}
{pt3dadd(-26.023,109.157,-122.64,0.8)}
{pt3dadd(-25.843,108.446,-122.64,0.8)}
{pt3dadd(-24.769,107.576,-123.04,0.8)}
{pt3dadd(-24.419,107.225,-123.6,0.8)}
{pt3dadd(-23.707,106.694,-123.68,0.8)}
{pt3dadd(-23.707,106.513,-123.68,0.8)}
{pt3dadd(-23.526,106.344,-123.44,0.8)}

{basal[45] connect basal[47](0), 1}
{access basal[47]}
{pt3dclear()}
{pt3dadd(-10.87,45.697,-25.84,1.1)}
{pt3dadd(-10.87,45.697,-25.8,0.8)}
{pt3dadd(-10.689,48.51,-26.64,0.8)}
{pt3dadd(-10.87,49.211,-37.04,0.8)}
{pt3dadd(-11.232,49.392,-37.04,0.8)}
{pt3dadd(-11.401,49.573,-37.04,0.8)}
{pt3dadd(-12.475,49.923,-37.04,0.8)}
{pt3dadd(-12.655,49.923,-37.2,0.8)}
{pt3dadd(-12.655,50.273,-37.76,0.8)}
{pt3dadd(-12.655,53.256,-41.68,0.8)}
{pt3dadd(-12.836,53.256,-41.6,0.8)}
{pt3dadd(-14.26,53.437,-46,0.8)}
{pt3dadd(-14.441,53.437,-46.72,0.8)}
{pt3dadd(-15.153,53.607,-51.36,0.8)}
{pt3dadd(-15.322,53.607,-51.36,0.8)}
{pt3dadd(-15.322,53.788,-51.36,0.8)}
{pt3dadd(-15.153,54.838,-55.68,0.8)}
{pt3dadd(-14.972,54.838,-56.08,0.8)}
{pt3dadd(-14.26,55.889,-57.52,0.8)}
{pt3dadd(-14.441,56.42,-57.6,0.8)}
{pt3dadd(-14.791,57.121,-57.68,0.8)}
{pt3dadd(-15.503,58.353,-57.68,0.8)}
{pt3dadd(-15.684,58.353,-57.92,0.8)}
{pt3dadd(-15.684,58.533,-58.48,0.8)}
{pt3dadd(-17.108,58.884,-75.6,0.8)}

{basal[44] connect basal[48](0), 1}
{access basal[48]}
{pt3dclear()}
{pt3dadd(-10.52,39.199,-15.52,1.1)}
{pt3dadd(-12.655,40.25,-16,1.1)}
{pt3dadd(-12.836,40.25,-16.64,1.1)}
{pt3dadd(-13.718,42.883,-22.72,1.1)}
{pt3dadd(-13.718,43.064,-22.72,1.1)}
{pt3dadd(-13.548,46.047,-22.88,1.1)}
{pt3dadd(-13.548,46.228,-22.88,1.1)}
{pt3dadd(-16.034,47.459,-25.04,1.1)}
{pt3dadd(-13.718,50.443,-18.72,1.1)}
{pt3dadd(-13.899,50.443,-19.52,1.1)}
{pt3dadd(-15.684,51.155,-31.52,1.1)}
{pt3dadd(-14.61,54.669,-41.36,1.1)}
{pt3dadd(-16.034,56.07,-49.52,1.1)}
{pt3dadd(-16.215,56.07,-49.44,1.1)}
{pt3dadd(-17.288,58.353,-52.32,1.1)}
{pt3dadd(-17.288,58.533,-52.64,1.1)}
{pt3dadd(-20.498,59.053,-55.28,1.1)}
{pt3dadd(-21.741,61.347,-56.24,1.1)}
{pt3dadd(-22.102,63.98,-56.24,1.1)}
{pt3dadd(-22.102,64.161,-56.24,1.1)}
{pt3dadd(-23.345,65.381,-63.84,1.1)}
{pt3dadd(-23.345,65.562,-64,1.1)}
{pt3dadd(-25.662,66.443,-64,1.1)}
{pt3dadd(-25.843,66.794,-64,1.1)}
{pt3dadd(-27.266,70.308,-64,1.1)}
{pt3dadd(-26.554,74.003,-64.56,1.1)}
{pt3dadd(-26.554,74.173,-64.64,1.1)}
{pt3dadd(-29.052,74.873,-66.56,1.1)}
{pt3dadd(-29.233,75.054,-66.56,1.1)}
{pt3dadd(-30.476,78.568,-72.32,1.1)}
{pt3dadd(-31.188,79.981,-71.68,1.1)}
{pt3dadd(-31.188,80.501,-72.4,1.1)}
{pt3dadd(-31.368,81.913,-79.76,1.1)}
{pt3dadd(-31.188,82.264,-79.76,1.1)}
{pt3dadd(-32.08,84.727,-89.36,1.1)}
{pt3dadd(-32.261,85.077,-89.36,1.1)}
{pt3dadd(-33.504,87.529,-95.52,1.1)}
{pt3dadd(-33.323,90.874,-86.24,1.1)}
{pt3dadd(-32.261,93.507,-91.28,1.1)}
{pt3dadd(-32.261,93.688,-91.28,1.1)}

{basal[43] connect basal[49](0), 1}
{access basal[49]}
{pt3dclear()}
{pt3dadd(-9.446,31.108,-1.04,0.8)}
{pt3dadd(-12.124,33.278,5.44,0.8)}
{pt3dadd(-12.689,35.165,5.44,0.8)}
{pt3dadd(-12.802,35.538,5.44,0.8)}
{pt3dadd(-14.486,37.267,6.32,0.8)}
{pt3dadd(-14.633,37.47,6.32,0.8)}
{pt3dadd(-15.413,43.312,6.16,0.8)}
{pt3dadd(-15.492,43.866,6.16,0.8)}
{pt3dadd(-17.616,46.205,5.84,0.8)}
{pt3dadd(-18.26,46.68,5.84,0.8)}
{pt3dadd(-20.532,48.149,5.92,0.8)}
{pt3dadd(-20.961,48.759,5.92,0.8)}
{pt3dadd(-22.441,51.697,5.92,0.8)}
{pt3dadd(-22.814,52.657,6.72,0.8)}
{pt3dadd(-23.763,54.432,4.16,0.8)}
{pt3dadd(-24.227,54.872,4.16,0.8)}
{pt3dadd(-25.865,55.878,7.36,0.8)}
{pt3dadd(-26.295,56.488,7.2,0.8)}
{pt3dadd(-27.278,58.081,7.2,0.8)}
{pt3dadd(-27.447,59.189,7.04,0.8)}
{pt3dadd(-29.153,62.884,6.16,0.8)}
{pt3dadd(-29.877,63.901,5.6,0.8)}
{pt3dadd(-32.939,66.048,5.6,0.8)}
{pt3dadd(-33.052,66.421,4.48,0.8)}
{pt3dadd(-33.368,66.658,6.48,0.8)}
{pt3dadd(-33.312,67.008,7.28,0.8)}

{basal[42] connect basal[50](0), 1}
{access basal[50]}
{pt3dclear()}
{pt3dadd(-9.085,29.707,20.16,1.1)}
{pt3dadd(-8.938,31.82,22.48,0.8)}
{pt3dadd(-8.949,33.786,18.32,0.8)}
{pt3dadd(-8.927,33.956,18.88,0.8)}
{pt3dadd(-9.966,35.21,21.84,0.8)}
{pt3dadd(-13.706,36.589,18.4,0.8)}
{pt3dadd(-13.876,36.623,18.08,0.8)}
{pt3dadd(-14.509,38.16,16.4,0.8)}
{pt3dadd(-14.486,38.329,19.12,0.8)}
{pt3dadd(-14.463,40.476,13.52,0.8)}
{pt3dadd(-14.644,40.499,13.6,0.8)}
{pt3dadd(-16.746,41.945,14.16,0.8)}
{pt3dadd(-17.063,42.182,13.04,0.8)}
{pt3dadd(-17.842,42.849,8.56,0.8)}
{pt3dadd(-17.967,43.233,8.56,0.8)}
{pt3dadd(-20.407,45.81,11.36,0.8)}
{pt3dadd(-21.018,46.443,11.12,0.8)}
{pt3dadd(-21.955,49.29,8.08,0.8)}
{pt3dadd(-22.396,49.9,11.44,0.8)}
{pt3dadd(-24.294,53.46,5.04,0.8)}
{pt3dadd(-24.475,53.482,7.76,0.8)}
{pt3dadd(-26.193,55.042,9.84,0.8)}
{pt3dadd(-26.837,55.505,9.84,0.8)}
{pt3dadd(-28.905,57.121,10.4,0.8)}
{pt3dadd(-28.543,58.127,11.76,0.8)}
{pt3dadd(-29.052,60.364,11.92,0.8)}
{pt3dadd(-29.221,61.46,8.08,0.8)}
{pt3dadd(-29.764,63.528,8,0.8)}
{pt3dadd(-29.73,63.698,8,0.8)}

{basal[35] connect basal[51](0), 1}
{access basal[51]}
{pt3dclear()}
{pt3dadd(1.242,17.752,43.76,1.74)}
{pt3dadd(1.242,17.752,43.8,0.8)}
{pt3dadd(2.497,18.283,44.08,0.8)}
{pt3dadd(2.678,18.283,44.08,0.8)}
{pt3dadd(3.389,18.283,44.08,0.8)}
{pt3dadd(3.559,18.803,44.08,0.8)}
{pt3dadd(3.74,20.215,44,0.8)}
{pt3dadd(3.921,20.566,44,0.8)}
{pt3dadd(5.875,21.447,45.6,0.8)}
{pt3dadd(5.875,21.616,45.2,0.8)}
{pt3dadd(6.056,21.797,44.56,0.8)}
{pt3dadd(5.875,23.899,39.52,0.8)}
{pt3dadd(5.875,24.08,39.6,0.8)}
{pt3dadd(8.734,24.961,36.8,0.8)}
{pt3dadd(8.734,25.131,36.8,0.8)}
{pt3dadd(9.446,27.594,34.08,1.1)}
{pt3dadd(9.446,27.775,33.92,1.1)}
{pt3dadd(9.627,27.775,33.84,1.1)}
{pt3dadd(11.051,30.589,46.64,1.1)}
{pt3dadd(11.401,30.758,44.72,1.1)}
{pt3dadd(11.944,31.108,43.12,1.1)}
{pt3dadd(13.718,32.871,32.479,1.1)}
{pt3dadd(13.899,32.871,32.479,1.1)}
{pt3dadd(14.43,34.803,18.48,1.1)}
{pt3dadd(14.26,35.154,32.72,1.1)}

{basal[51] connect basal[52](0), 1}
{access basal[52]}
{pt3dclear()}
{pt3dadd(14.26,35.154,32.72,1.1)}
{pt3dadd(14.26,35.154,32.759,1.1)}
{pt3dadd(16.034,37.086,40.24,1.1)}
{pt3dadd(15.865,37.086,39.76,1.1)}
{pt3dadd(19.074,39.018,30.56,1.1)}
{pt3dadd(19.243,39.018,30,1.1)}
{pt3dadd(20.498,42.013,27.44,1.1)}
{pt3dadd(20.498,42.182,27.12,1.1)}
{pt3dadd(21.56,45.346,23.68,1.1)}
{pt3dadd(21.56,45.527,23.68,1.1)}
{pt3dadd(23.165,46.228,14.64,1.1)}
{pt3dadd(23.345,46.409,14.56,1.1)}
{pt3dadd(25.662,50.273,13.84,1.1)}
{pt3dadd(25.843,50.443,13.84,1.1)}
{pt3dadd(29.583,54.488,13.04,1.1)}
{pt3dadd(29.764,54.669,12.64,1.1)}
{pt3dadd(31.007,55.019,11.52,1.1)}
{pt3dadd(31.188,55.189,11.52,1.1)}
{pt3dadd(30.656,58.183,6.08,1.1)}
{pt3dadd(30.656,58.533,5.92,1.1)}
{pt3dadd(34.577,62.217,21.92,1.1)}
{pt3dadd(35.64,66.613,1.76,1.1)}
{pt3dadd(39.561,68.195,1.76,1.1)}
{pt3dadd(39.742,68.907,1.76,1.1)}
{pt3dadd(39.391,71.89,1.52,1.1)}
{pt3dadd(38.849,72.591,1.52,1.1)}
{pt3dadd(38.318,73.653,1.6,1.1)}
{pt3dadd(38.849,74.003,1.6,1.1)}
{pt3dadd(40.273,75.585,0.88,1.1)}
{pt3dadd(40.273,76.286,0.8,1.1)}
{pt3dadd(39.922,78.399,0.8,1.1)}
{pt3dadd(39.922,78.749,0.8,1.1)}
{pt3dadd(40.453,80.851,0.56,1.1)}
{pt3dadd(40.815,81.201,0.56,1.1)}
{pt3dadd(42.058,82.264,0.4,1.1)}
{pt3dadd(41.346,83.665,0.08,1.1)}
{pt3dadd(41.527,84.196,0,1.1)}
{pt3dadd(43.312,86.659,-0.16,1.1)}
{pt3dadd(43.482,86.829,-0.32,1.1)}
{pt3dadd(42.42,88.241,-0.32,1.1)}
{pt3dadd(43.312,89.993,-0.16,0.8)}
{pt3dadd(43.312,90.173,-0.16,0.8)}
{pt3dadd(43.482,94.038,11.2,0.8)}
{pt3dadd(43.663,94.208,11.28,0.8)}
{pt3dadd(44.194,100.366,11.76,0.8)}
{pt3dadd(44.194,100.716,11.76,0.8)}
{pt3dadd(44.906,103.88,11.76,0.8)}
{pt3dadd(44.906,104.061,12,0.8)}

{basal[51] connect basal[53](0), 1}
{access basal[53]}
{pt3dclear()}
{pt3dadd(14.26,35.154,32.72,1.1)}
{pt3dadd(14.26,34.973,32.72,1.1)}
{pt3dadd(13.548,36.205,39.04,1.1)}
{pt3dadd(13.548,36.386,37.36,1.1)}
{pt3dadd(13.899,37.617,23.52,1.1)}
{pt3dadd(15.153,39.719,6.08,1.1)}
{pt3dadd(15.153,39.9,5.76,1.1)}
{pt3dadd(13.367,44.996,2.24,1.1)}
{pt3dadd(18.181,47.109,-2.16,1.1)}
{pt3dadd(18.351,47.109,-2.64,1.1)}
{pt3dadd(18.351,47.279,-3.04,1.1)}
{pt3dadd(18.712,49.392,-7.68,1.1)}
{pt3dadd(18.893,49.742,-7.84,1.1)}
{pt3dadd(21.39,52.025,-18.16,1.1)}
{pt3dadd(21.56,52.205,-18.32,1.1)}
{pt3dadd(21.741,55.37,-25.12,1.1)}
{pt3dadd(22.272,55.889,-25.12,1.1)}
{pt3dadd(23.707,58.002,-26.08,1.1)}
{pt3dadd(23.876,58.183,-26.32,1.1)}
{pt3dadd(25.311,60.285,-32.56,1.1)}
{pt3dadd(25.662,60.635,-32.64,1.1)}
{pt3dadd(27.086,62.048,-32.8,1.1)}
{pt3dadd(27.086,62.217,-34.08,1.1)}
{pt3dadd(27.086,65.562,-34.48,1.1)}
{pt3dadd(26.916,65.743,-34.48,1.1)}
{pt3dadd(26.916,66.093,-34.48,1.1)}

{basal[18] connect basal[54](0), 1}
{access basal[54]}
{pt3dclear()}
{pt3dadd(-3.062,6.689,18.4,1.1)}
{pt3dadd(-3.875,7.186,18.4,1.1)}
{pt3dadd(-5.921,7.909,19.84,1.1)}
{pt3dadd(-6.101,7.932,19.92,1.1)}
{pt3dadd(-6.972,8.09,17.44,1.1)}
{pt3dadd(-7.186,7.943,17.52,1.1)}
{pt3dadd(-9.175,7.943,16.8,1.1)}
{pt3dadd(-9.345,7.977,19.36,1.1)}
{pt3dadd(-11.107,8.282,17.6,1.1)}
{pt3dadd(-11.277,8.316,14.24,1.1)}
{pt3dadd(-13.593,8.542,16.4,1.1)}
{pt3dadd(-13.559,8.723,19.6,1.1)}

{basal[54] connect basal[55](0), 1}
{access basal[55]}
{pt3dclear()}
{pt3dadd(-13.559,8.723,19.6,1.1)}
{pt3dadd(-15.345,8.859,13.36,1.1)}
{pt3dadd(-16.226,9.006,13.44,1.1)}
{pt3dadd(-16.43,8.87,13.44,1.1)}
{pt3dadd(-16.87,8.407,13.44,1.1)}
{pt3dadd(-16.904,8.237,13.44,1.1)}
{pt3dadd(-16.938,8.068,13.52,1.1)}

{basal[55] connect basal[56](0), 1}
{access basal[56]}
{pt3dclear()}
{pt3dadd(-16.938,8.068,13.52,1.1)}
{pt3dadd(-16.43,5.83,15.12,0.8)}
{pt3dadd(-16.452,5.661,15.12,0.8)}
{pt3dadd(-17.82,4.113,15.2,0.8)}
{pt3dadd(-21.345,5.627,15.36,0.8)}
{pt3dadd(-23.051,5.22,15.68,0.8)}
{pt3dadd(-23.255,5.073,12.24,0.8)}
{pt3dadd(-24.905,6.972,14.48,0.8)}
{pt3dadd(-25.402,7.243,13.68,0.8)}
{pt3dadd(-27.119,8.791,15.04,0.8)}
{pt3dadd(-27.097,8.972,14.64,0.8)}
{pt3dadd(-27.481,11.887,12.24,0.8)}
{pt3dadd(-27.628,12.09,12,0.8)}
{pt3dadd(-29.029,12.339,12.96,0.8)}
{pt3dadd(-29.854,11.774,15.28,0.8)}
{pt3dadd(-30.442,11.525,13.92,0.8)}
{pt3dadd(-31.82,10.87,15.92,0.8)}
{pt3dadd(-32.205,10.768,12.16,0.8)}
{pt3dadd(-34.227,10.588,15.44,0.8)}
{pt3dadd(-34.193,10.757,15.44,0.8)}
{pt3dadd(-34.724,10.847,15.44,0.8)}

{basal[55] connect basal[57](0), 1}
{access basal[57]}
{pt3dclear()}
{pt3dadd(-16.938,8.068,13.52,1.1)}
{pt3dadd(-16.938,8.068,13.559,0.8)}
{pt3dadd(-16.667,8.554,14.56,0.8)}
{pt3dadd(-17.164,8.825,14.56,0.8)}
{pt3dadd(-19.006,9.684,14.56,0.8)}
{pt3dadd(-18.023,11.119,11.84,0.8)}
{pt3dadd(-17.967,11.458,11.84,0.8)}
{pt3dadd(-19.221,12.576,12.4,0.8)}
{pt3dadd(-20.091,12.723,14.16,0.8)}
{pt3dadd(-19.921,12.701,13.44,0.8)}
{pt3dadd(-19.684,13.017,14.64,0.8)}
{pt3dadd(-19.198,14.712,14.24,0.8)}
{pt3dadd(-19.379,14.746,15.92,0.8)}
{pt3dadd(-19.661,15.153,15.12,0.8)}
{pt3dadd(-19.978,16.452,15.12,0.8)}
{pt3dadd(-19.944,16.633,12,0.8)}
{pt3dadd(-20.125,16.656,15.12,0.8)}
{pt3dadd(-21.39,18.667,11.04,0.8)}
{pt3dadd(-21.707,19.978,8.4,0.8)}
{pt3dadd(-21.616,20.498,8.24,0.8)}
{pt3dadd(-22.803,21.955,10.08,0.8)}
{pt3dadd(-22.95,22.159,8.96,0.8)}
{pt3dadd(-23.244,22.566,12.8,0.8)}
{pt3dadd(-23.21,22.735,12.8,0.8)}
{pt3dadd(-23.786,23.56,17.04,0.8)}
{pt3dadd(-23.583,23.696,16.96,0.8)}

{basal[54] connect basal[58](0), 1}
{access basal[58]}
{pt3dclear()}
{pt3dadd(-13.559,8.723,19.6,1.1)}
{pt3dadd(-13.559,8.723,19.64,0.8)}
{pt3dadd(-14.079,9.887,18.48,0.8)}
{pt3dadd(-14.26,9.91,19.6,0.8)}
{pt3dadd(-14.418,11.017,17.68,0.8)}
{pt3dadd(-13.695,11.062,16.239,0.8)}
{pt3dadd(-11.989,11.48,18.96,0.8)}
{pt3dadd(-11.718,11.966,18.96,0.8)}
{pt3dadd(-12.192,12.407,19.28,0.8)}
{pt3dadd(-14.204,13.3,16.72,0.8)}
{pt3dadd(-14.904,13.424,19.04,0.8)}
{pt3dadd(-16.249,14.011,17.28,0.8)}
{pt3dadd(-16.418,14.045,18.72,0.8)}
{pt3dadd(-17.582,15.673,22,0.8)}
{pt3dadd(-17.729,15.876,22,0.8)}
{pt3dadd(-19.616,17.469,23.2,0.8)}
{pt3dadd(-19.91,17.876,21.52,0.8)}
{pt3dadd(-21.752,18.735,19.36,0.8)}
{pt3dadd(-21.718,18.904,19.44,0.8)}
{pt3dadd(-23.198,20.769,16.56,0.8)}
{pt3dadd(-23.345,20.972,19.6,0.8)}
{pt3dadd(-24.238,23.097,18.96,0.8)}
{pt3dadd(-24.351,23.481,18.96,0.8)}
{pt3dadd(-25.504,26.182,17.2,0.8)}
{pt3dadd(-25.436,26.521,19.28,0.8)}
{pt3dadd(-26.509,27.605,17.68,0.8)}
{pt3dadd(-26.69,27.639,17.52,0.8)}
{pt3dadd(-26.86,27.673,17.52,0.8)}
{pt3dadd(-31.063,29.481,17.84,0.8)}
{pt3dadd(-31.244,29.515,18.96,0.8)}
{pt3dadd(-33.549,30.815,16.239,0.8)}
{pt3dadd(-35.764,32.634,16.239,0.8)}
{pt3dadd(-35.9,32.837,16.239,0.8)}
{pt3dadd(-36.08,32.871,16.239,0.8)}
{pt3dadd(-38.205,35.572,14.24,0.8)}
{pt3dadd(-38.702,35.843,14.24,0.8)}
{pt3dadd(-42.058,37.323,14.24,0.8)}
{pt3dadd(-42.928,37.482,14.32,0.8)}
{pt3dadd(-46.736,38.51,14.4,0.8)}
{pt3dadd(-46.906,38.544,14.4,0.8)}
{pt3dadd(-51.03,42.838,12.96,0.8)}
{pt3dadd(-51.29,43.425,14.4,0.8)}
{pt3dadd(-54.669,46.872,14.08,0.8)}
{pt3dadd(-55.211,47.866,14.08,0.8)}
{pt3dadd(-57.98,50.669,12.08,0.8)}
{pt3dadd(-58.149,50.703,13.68,0.8)}
{pt3dadd(-65.076,53.528,9.92,0.8)}
{pt3dadd(-65.89,54.036,9.92,0.8)}
{pt3dadd(-69.155,56.036,8.56,0.8)}
{pt3dadd(-70.048,57.087,11.6,0.8)}
{pt3dadd(-73.337,61.053,9.36,0.8)}
{pt3dadd(-73.935,62.771,9.36,0.8)}
{pt3dadd(-78.444,66.963,9.84,0.8)}
{pt3dadd(-79.201,67.811,8.72,0.8)}
{pt3dadd(-81.122,69.212,11.04,0.8)}
{pt3dadd(-81.823,69.336,11.04,0.8)}

{soma[0] connect apical[0](0), 1}
{access apical[0]}
{pt3dclear()}
{pt3dadd(2.497,-13.006,11.12,4.58)}
{pt3dadd(3.209,-14.938,11.12,4.58)}
{pt3dadd(4.632,-17.051,8.88,4.26)}
{pt3dadd(4.632,-17.221,9.12,4.26)}
{pt3dadd(6.056,-18.633,9.04,3.62)}
{pt3dadd(7.48,-20.034,20.24,3.62)}
{pt3dadd(9.977,-20.735,37.2,3.62)}
{pt3dadd(11.582,-22.317,41.28,3.62)}
{pt3dadd(12.294,-23.549,58.56,3.62)}
{pt3dadd(13.006,-25.311,58.72,3.62)}
{pt3dadd(12.475,-27.244,67.76,3.62)}
{pt3dadd(11.232,-28.826,67.44,3.62)}
{pt3dadd(9.446,-30.227,72.8,3.62)}
{pt3dadd(7.661,-30.939,72.72,3.32)}
{pt3dadd(7.661,-31.108,72.8,3.32)}
{pt3dadd(6.949,-31.99,59.6,3.32)}
{pt3dadd(6.949,-32.171,59.68,3.32)}
{pt3dadd(5.875,-34.103,59.92,3.32)}
{pt3dadd(5.344,-37.787,62.72,3.32)}
{pt3dadd(5.344,-37.968,62.72,3.32)}
{pt3dadd(5.344,-37.787,65.44,3.32)}

{apical[0] connect apical[1](0), 1}
{access apical[1]}
{pt3dclear()}
{pt3dadd(5.344,-37.787,65.44,3.32)}
{pt3dadd(5.344,-37.787,65.48,0.8)}
{pt3dadd(9.446,-35.335,122.4,0.8)}
{pt3dadd(9.627,-35.335,122.4,0.8)}
{pt3dadd(11.232,-34.803,122.16,0.8)}
{pt3dadd(11.401,-34.803,122.08,0.8)}
{pt3dadd(14.61,-35.504,128.32,0.8)}
{pt3dadd(16.396,-34.973,128.24,0.8)}
{pt3dadd(16.577,-35.154,128.24,0.8)}
{pt3dadd(18,-36.035,124.64,0.8)}
{pt3dadd(18.181,-36.205,124.64,0.8)}
{pt3dadd(20.136,-36.035,127.12,0.8)}
{pt3dadd(20.317,-36.035,132.48,0.8)}
{pt3dadd(21.741,-36.555,113.68,0.8)}
{pt3dadd(21.741,-36.736,113.68,0.8)}
{pt3dadd(26.193,-36.736,113.76,0.8)}

{apical[1] connect apical[2](0), 1}
{access apical[2]}
{pt3dclear()}
{pt3dadd(26.193,-36.736,113.76,0.8)}
{pt3dadd(26.193,-36.736,113.8,0.8)}
{pt3dadd(26.374,-36.736,112.4,0.8)}
{pt3dadd(30.476,-35.335,132.56,0.8)}
{pt3dadd(30.295,-35.335,132.56,0.8)}
{pt3dadd(35.64,-35.854,132.56,0.8)}
{pt3dadd(35.64,-36.035,132.56,0.8)}
{pt3dadd(39.561,-33.922,132.56,0.8)}
{pt3dadd(39.922,-33.753,132.56,0.8)}
{pt3dadd(42.42,-34.272,132.56,0.8)}
{pt3dadd(42.589,-34.272,132.56,0.8)}
{pt3dadd(46.16,-32.171,144.16,0.8)}
{pt3dadd(49.369,-33.753,148.56,0.8)}
{pt3dadd(49.55,-33.753,148.64,0.8)}
{pt3dadd(51.866,-35.854,148.8,0.8)}
{pt3dadd(59.697,-36.205,148.8,0.8)}
{pt3dadd(59.878,-36.205,148.8,0.8)}
{pt3dadd(66.477,-39.199,148.8,0.8)}
{pt3dadd(70.398,-40.6,148.8,0.8)}
{pt3dadd(70.579,-40.6,149.36,0.8)}
{pt3dadd(72.353,-43.245,138,0.8)}
{pt3dadd(75.382,-44.827,152.16,0.8)}
{pt3dadd(75.563,-44.827,152.32,0.8)}
{pt3dadd(78.241,-45.878,152.4,0.8)}
{pt3dadd(78.422,-45.878,152.4,0.8)}
{pt3dadd(81.088,-46.759,154.96,0.8)}
{pt3dadd(81.45,-46.928,154.96,0.8)}
{pt3dadd(84.829,-46.928,155.44,0.8)}
{pt3dadd(85.009,-46.759,156,0.8)}
{pt3dadd(86.252,-46.228,157.84,0.8)}
{pt3dadd(86.433,-46.047,157.84,0.8)}
{pt3dadd(89.111,-46.228,157.84,0.8)}
{pt3dadd(89.642,-46.228,157.84,0.8)}

{apical[1] connect apical[3](0), 1}
{access apical[3]}
{pt3dclear()}
{pt3dadd(26.193,-36.736,113.76,0.8)}
{pt3dadd(30.611,-38.306,165.6,1.1)}
{pt3dadd(31.662,-38.069,165.6,1.1)}
{pt3dadd(31.73,-38.239,165.6,1.1)}
{pt3dadd(34.6,-39.177,165.92,1.1)}
{pt3dadd(34.826,-39.278,166.88,1.1)}
{pt3dadd(34.95,-40.544,177.28,1.1)}
{pt3dadd(35.018,-40.713,177.28,1.1)}
{pt3dadd(38.34,-42.793,178.72,1.1)}
{pt3dadd(38.566,-42.894,178.88,1.1)}
{pt3dadd(40.996,-45.143,179.2,1.1)}
{pt3dadd(41.064,-45.312,179.44,1.1)}
{pt3dadd(41.516,-47.403,190.4,1.1)}
{pt3dadd(41.572,-47.561,190.4,1.1)}
{pt3dadd(43.753,-48.205,190,1.1)}
{pt3dadd(45.019,-50.917,196.64,1.1)}
{pt3dadd(49.347,-51.663,200.96,0.8)}
{pt3dadd(52.782,-50.669,201.28,0.8)}
{pt3dadd(56.161,-53.867,214.56,0.8)}
{pt3dadd(60.387,-54.838,220.96,0.8)}
{pt3dadd(60.952,-54.804,220.96,0.8)}

{apical[0] connect apical[4](0), 1}
{access apical[4]}
{pt3dclear()}
{pt3dadd(5.344,-37.787,65.44,3.32)}
{pt3dadd(10.52,-39.199,56.64,3)}
{pt3dadd(10.87,-39.199,71.76,3)}

{apical[4] connect apical[5](0), 1}
{access apical[5]}
{pt3dclear()}
{pt3dadd(10.87,-39.199,71.76,3)}
{pt3dadd(10.87,-39.199,71.8,0.8)}
{pt3dadd(12.113,-37.267,127.28,0.8)}
{pt3dadd(13.006,-36.917,126.56,0.8)}
{pt3dadd(13.187,-36.917,126.56,0.8)}
{pt3dadd(14.791,-37.267,118.88,0.8)}
{pt3dadd(14.791,-37.436,116.8,0.8)}
{pt3dadd(16.757,-37.968,139.84,0.8)}
{pt3dadd(19.243,-38.499,115.92,0.8)}
{pt3dadd(20.498,-38.499,150.56,0.8)}
{pt3dadd(21.21,-38.668,150.56,0.8)}
{pt3dadd(21.921,-38.849,150.24,0.8)}
{pt3dadd(22.453,-39.199,150.16,0.8)}
{pt3dadd(22.633,-39.199,149.12,0.8)}
{pt3dadd(23.165,-40.781,140.72,0.8)}
{pt3dadd(23.165,-41.132,140.56,0.8)}
{pt3dadd(21.741,-41.832,140.48,0.8)}
{pt3dadd(21.56,-41.832,140.48,0.8)}
{pt3dadd(22.453,-42.533,140.48,0.8)}
{pt3dadd(22.633,-42.533,140.48,0.8)}
{pt3dadd(24.588,-42.182,139.68,0.8)}
{pt3dadd(24.769,-42.013,139.68,0.8)}
{pt3dadd(26.193,-42.182,161.6,0.8)}
{pt3dadd(26.374,-42.363,161.6,0.8)}
{pt3dadd(29.052,-44.115,169.84,0.8)}
{pt3dadd(29.233,-44.115,170,0.8)}
{pt3dadd(30.295,-44.996,169.92,0.8)}
{pt3dadd(30.476,-44.996,169.92,0.8)}
{pt3dadd(31.188,-45.697,170.8,0.8)}
{pt3dadd(31.368,-45.878,170.8,0.8)}
{pt3dadd(31.719,-46.578,171.12,0.8)}
{pt3dadd(31.719,-46.928,171.84,0.8)}
{pt3dadd(31.549,-47.991,174.48,0.8)}
{pt3dadd(31.368,-48.16,174.8,0.8)}
{pt3dadd(30.656,-48.861,173.84,0.8)}
{pt3dadd(30.114,-48.861,173.92,0.8)}
{pt3dadd(29.944,-49.041,173.92,0.8)}
{pt3dadd(30.114,-48.861,174.8,0.8)}
{pt3dadd(30.826,-48.861,177.12,0.8)}
{pt3dadd(31.007,-48.861,178.08,0.8)}
{pt3dadd(32.611,-49.392,178.56,0.8)}
{pt3dadd(32.792,-49.392,178.48,0.8)}
{pt3dadd(33.866,-49.742,178.32,0.8)}
{pt3dadd(34.035,-49.923,179.12,0.8)}
{pt3dadd(35.821,-50.974,182.16,0.8)}
{pt3dadd(36.352,-51.324,182.48,0.8)}
{pt3dadd(36.352,-51.505,182.4,0.8)}
{pt3dadd(36.894,-51.855,184.96,0.8)}
{pt3dadd(37.244,-51.855,194.32,0.8)}
{pt3dadd(37.425,-51.855,194.24,0.8)}
{pt3dadd(37.787,-52.025,194.24,0.8)}
{pt3dadd(37.956,-52.025,194.24,0.8)}
{pt3dadd(37.956,-52.205,195.04,0.8)}
{pt3dadd(37.606,-52.737,196,0.8)}
{pt3dadd(37.244,-53.256,197.52,0.8)}
{pt3dadd(37.075,-53.437,198.08,0.8)}
{pt3dadd(36.894,-54.669,198.64,0.8)}
{pt3dadd(36.894,-54.838,198.64,0.8)}
{pt3dadd(37.606,-55.189,198.64,0.8)}
{pt3dadd(38.137,-55.189,199.52,0.8)}
{pt3dadd(38.668,-55.019,202.08,0.8)}
{pt3dadd(38.849,-54.838,202.8,0.8)}
{pt3dadd(40.103,-53.788,204.08,0.8)}
{pt3dadd(40.273,-53.788,204.08,0.8)}
{pt3dadd(40.634,-53.607,208,0.8)}
{pt3dadd(40.985,-53.957,208.08,0.8)}
{pt3dadd(43.132,-55.901,208.08,0.8)}
{pt3dadd(43.312,-55.901,208.24,0.8)}
{pt3dadd(44.375,-56.951,209.28,0.8)}
{pt3dadd(44.555,-56.951,210.08,0.8)}
{pt3dadd(46.16,-56.771,213.44,0.8)}
{pt3dadd(46.16,-56.601,213.36,0.8)}
{pt3dadd(47.584,-57.471,213.36,0.8)}
{pt3dadd(47.765,-57.471,213.44,0.8)}
{pt3dadd(49.72,-58.002,220.64,0.8)}
{pt3dadd(49.9,-58.002,220.8,0.8)}
{pt3dadd(50.793,-58.533,220.72,0.8)}
{pt3dadd(50.793,-58.703,221.36,0.8)}
{pt3dadd(52.398,-59.765,221.84,0.8)}
{pt3dadd(52.578,-59.935,221.76,0.8)}
{pt3dadd(53.641,-62.217,221.12,0.8)}
{pt3dadd(53.641,-62.398,222,0.8)}
{pt3dadd(56.499,-63.279,229.44,0.8)}
{pt3dadd(56.669,-63.279,229.44,0.8)}
{pt3dadd(58.635,-64.161,230.72,0.8)}
{pt3dadd(59.878,-65.562,236.8,0.8)}
{pt3dadd(60.059,-65.562,236.8,0.8)}
{pt3dadd(62.556,-67.675,236.56,0.8)}
{pt3dadd(62.737,-67.675,236.56,0.8)}

{apical[4] connect apical[6](0), 1}
{access apical[6]}
{pt3dclear()}
{pt3dadd(10.87,-39.199,71.76,3)}
{pt3dadd(14.26,-38.849,63.52,2.68)}
{pt3dadd(14.26,-39.018,68.48,2.68)}

{apical[6] connect apical[7](0), 1}
{access apical[7]}
{pt3dclear()}
{pt3dadd(14.26,-39.018,68.48,2.68)}
{pt3dadd(14.26,-39.018,68.52,0.8)}
{pt3dadd(14.441,-41.482,97.12,0.8)}
{pt3dadd(14.26,-41.482,97.12,0.8)}

{apical[7] connect apical[8](0), 1}
{access apical[8]}
{pt3dclear()}
{pt3dadd(14.26,-41.482,97.12,0.8)}
{pt3dadd(14.26,-41.482,97.16,0.8)}
{pt3dadd(16.215,-41.301,83.52,0.8)}
{pt3dadd(17.288,-41.832,82.56,0.8)}
{pt3dadd(18,-42.182,82.4,0.8)}
{pt3dadd(18.181,-42.363,82.56,0.8)}
{pt3dadd(18,-43.414,82.56,0.8)}
{pt3dadd(17.82,-43.414,82.56,0.8)}
{pt3dadd(18.351,-44.296,82.56,0.8)}
{pt3dadd(19.074,-44.646,82.56,0.8)}
{pt3dadd(20.317,-45.346,81.68,0.8)}
{pt3dadd(20.498,-45.527,81.12,0.8)}
{pt3dadd(21.39,-46.759,76.4,0.8)}
{pt3dadd(21.39,-47.459,76.4,0.8)}
{pt3dadd(21.39,-49.392,76.48,0.8)}
{pt3dadd(21.21,-49.742,76.48,0.8)}
{pt3dadd(21.921,-50.273,76.48,0.8)}
{pt3dadd(22.102,-50.443,76.48,0.8)}
{pt3dadd(24.419,-50.793,76.48,0.8)}
{pt3dadd(24.769,-50.623,76.48,0.8)}
{pt3dadd(26.916,-50.273,76.4,0.8)}
{pt3dadd(26.916,-50.443,76.4,0.8)}
{pt3dadd(26.735,-53.087,73.6,0.8)}
{pt3dadd(26.735,-53.437,73.36,0.8)}
{pt3dadd(26.735,-55.189,73.28,0.8)}
{pt3dadd(26.735,-55.539,72.32,0.8)}
{pt3dadd(27.447,-57.302,69.84,0.8)}
{pt3dadd(29.052,-58.533,67.76,0.8)}
{pt3dadd(29.052,-58.703,67.68,0.8)}
{pt3dadd(30.826,-59.765,66.24,0.8)}
{pt3dadd(30.826,-59.935,66.16,0.8)}
{pt3dadd(31.188,-60.285,66.16,0.8)}

{apical[7] connect apical[9](0), 1}
{access apical[9]}
{pt3dclear()}
{pt3dadd(14.26,-41.482,97.12,0.8)}
{pt3dadd(12.475,-41.132,116.72,0.8)}
{pt3dadd(12.113,-41.132,116.8,0.8)}
{pt3dadd(10.689,-40.781,117.68,0.8)}
{pt3dadd(10.52,-40.781,119.2,0.8)}
{pt3dadd(9.797,-42.013,140.72,0.8)}
{pt3dadd(9.627,-42.363,140.72,0.8)}
{pt3dadd(9.085,-43.414,141.36,0.8)}
{pt3dadd(8.915,-43.764,141.76,0.8)}
{pt3dadd(7.13,-43.414,148.48,0.8)}
{pt3dadd(7.13,-43.245,148.48,0.8)}
{pt3dadd(5.344,-41.482,157.68,0.8)}
{pt3dadd(5.164,-41.482,157.68,0.8)}
{pt3dadd(4.101,-42.182,160,0.8)}
{pt3dadd(4.994,-42.883,167.84,0.8)}
{pt3dadd(5.164,-42.883,167.84,0.8)}
{pt3dadd(5.164,-44.115,167.76,0.8)}
{pt3dadd(4.813,-44.296,167.76,0.8)}
{pt3dadd(4.101,-44.827,167.92,0.8)}
{pt3dadd(3.559,-45.527,168.16,0.8)}
{pt3dadd(3.028,-46.409,169.84,0.8)}
{pt3dadd(3.028,-46.578,170.4,0.8)}
{pt3dadd(4.282,-47.629,174.24,0.8)}
{pt3dadd(4.282,-47.459,175.04,0.8)}
{pt3dadd(4.101,-46.047,178.64,0.8)}
{pt3dadd(3.921,-46.047,179.36,0.8)}
{pt3dadd(3.921,-45.878,179.92,0.8)}
{pt3dadd(0.531,-44.296,160.16,0.8)}
{pt3dadd(0.361,-44.296,160.16,0.8)}
{pt3dadd(-1.954,-42.533,184.72,0.8)}
{pt3dadd(-1.954,-42.363,184.72,0.8)}
{pt3dadd(-2.316,-39.369,178.24,0.8)}
{pt3dadd(-2.316,-39.199,177.6,0.8)}
{pt3dadd(-3.028,-37.436,171.36,0.8)}
{pt3dadd(-3.209,-37.267,170.32,0.8)}
{pt3dadd(-5.344,-36.555,167.28,0.8)}
{pt3dadd(-5.525,-36.555,167.2,0.8)}

{apical[9] connect apical[10](0), 1}
{access apical[10]}
{pt3dclear()}
{pt3dadd(-5.525,-36.555,167.2,0.8)}
{pt3dadd(-5.525,-36.555,167.239,0.8)}
{pt3dadd(-6.768,-37.968,188.8,0.8)}
{pt3dadd(-6.949,-38.318,188.8,0.8)}
{pt3dadd(-7.48,-39.199,188.72,0.8)}
{pt3dadd(-7.661,-39.369,190.72,0.8)}
{pt3dadd(-8.192,-39.55,194.56,0.8)}
{pt3dadd(-8.373,-39.55,195.44,0.8)}
{pt3dadd(-9.265,-39.199,195.68,0.8)}
{pt3dadd(-9.446,-39.199,195.68,0.8)}
{pt3dadd(-11.051,-38.318,207.04,0.8)}
{pt3dadd(-11.763,-38.318,207.2,0.8)}
{pt3dadd(-14.61,-38.318,207.28,0.8)}
{pt3dadd(-14.791,-38.318,207.28,0.8)}
{pt3dadd(-16.577,-38.499,208,0.8)}
{pt3dadd(-16.757,-38.499,208.8,0.8)}
{pt3dadd(-19.786,-38.849,221.36,0.8)}
{pt3dadd(-20.136,-38.849,221.36,0.8)}
{pt3dadd(-20.679,-38.849,221.36,0.8)}
{pt3dadd(-22.272,-39.719,221.36,0.8)}
{pt3dadd(-22.453,-40.081,221.36,0.8)}
{pt3dadd(-24.057,-41.301,226.24,0.8)}
{pt3dadd(-24.419,-41.482,227.92,0.8)}
{pt3dadd(-27.086,-41.663,235.04,0.8)}
{pt3dadd(-27.447,-41.663,234.56,0.8)}
{pt3dadd(-30.476,-42.533,231.52,0.8)}
{pt3dadd(-30.656,-43.245,230.08,0.8)}
{pt3dadd(-31.549,-44.465,215.52,0.8)}
{pt3dadd(-32.08,-44.996,214.64,0.8)}
{pt3dadd(-36.894,-48.691,230.8,0.8)}
{pt3dadd(-37.075,-48.691,230.8,0.8)}

{apical[10] connect apical[11](0), 1}
{access apical[11]}
{pt3dclear()}
{pt3dadd(-37.075,-48.691,230.8,0.8)}
{pt3dadd(-37.075,-48.691,230.84,0.8)}
{pt3dadd(-41.346,-50.273,230.8,0.8)}
{pt3dadd(-42.589,-51.155,230.8,0.8)}
{pt3dadd(-45.979,-53.437,242,0.8)}
{pt3dadd(-46.691,-53.957,241.44,0.8)}
{pt3dadd(-50.974,-57.652,213.12,0.8)}
{pt3dadd(-51.324,-58.183,213.04,0.8)}
{pt3dadd(-53.821,-60.116,211.2,0.8)}
{pt3dadd(-55.064,-60.997,211.12,0.8)}
{pt3dadd(-60.059,-63.63,211.36,0.8)}
{pt3dadd(-61.132,-64.33,211.36,0.8)}
{pt3dadd(-65.223,-66.263,199.12,0.8)}
{pt3dadd(-65.585,-66.794,199.44,0.8)}
{pt3dadd(-66.116,-67.494,201.84,0.8)}
{pt3dadd(-68.975,-70.308,217.2,0.8)}
{pt3dadd(-69.144,-70.489,217.2,0.8)}
{pt3dadd(-72.715,-72.24,217.2,0.8)}
{pt3dadd(-73.246,-72.421,217.2,0.8)}
{pt3dadd(-73.246,-72.591,217.2,0.8)}
{pt3dadd(-73.608,-73.291,217.12,0.8)}
{pt3dadd(-73.608,-73.472,217.12,0.8)}

{apical[10] connect apical[12](0), 1}
{access apical[12]}
{pt3dclear()}
{pt3dadd(-37.075,-48.691,230.8,0.8)}
{pt3dadd(-38.216,-51.279,150.48,0.8)}
{pt3dadd(-38.646,-52.59,150.72,0.8)}
{pt3dadd(-38.589,-52.748,151.44,0.8)}
{pt3dadd(-39.154,-53.731,157.92,0.8)}
{pt3dadd(-39.357,-54.183,157.92,0.8)}
{pt3dadd(-40.216,-54.906,157.92,0.8)}
{pt3dadd(-40.883,-55.177,157.92,0.8)}
{pt3dadd(-43.391,-55.607,157.92,0.8)}
{pt3dadd(-43.561,-55.675,157.92,0.8)}
{pt3dadd(-44.996,-57.381,154.48,0.8)}
{pt3dadd(-45.154,-57.437,153.52,0.8)}
{pt3dadd(-51.991,-57.132,173.6,0.8)}
{pt3dadd(-55.652,-56.127,181.2,0.8)}
{pt3dadd(-55.821,-56.194,181.36,0.8)}
{pt3dadd(-58.07,-56.33,153.12,0.8)}
{pt3dadd(-59.969,-54.443,186.64,0.8)}
{pt3dadd(-60.036,-54.273,186.48,0.8)}
{pt3dadd(-61.652,-54.545,194.56,0.8)}
{pt3dadd(-61.89,-54.443,194.64,0.8)}
{pt3dadd(-62.907,-53.336,194.72,0.8)}
{pt3dadd(-63.325,-52.748,194.64,0.8)}

{apical[9] connect apical[13](0), 1}
{access apical[13]}
{pt3dclear()}
{pt3dadd(-5.525,-36.555,167.2,0.8)}
{pt3dadd(-7.254,-35.775,143.6,0.8)}
{pt3dadd(-9.492,-34.013,158.96,0.8)}
{pt3dadd(-9.729,-33.911,159.36,0.8)}
{pt3dadd(-10.339,-32.837,159.52,0.8)}
{pt3dadd(-10.407,-32.679,159.52,0.8)}
{pt3dadd(-11.492,-31.402,161.6,0.8)}
{pt3dadd(-11.616,-31.074,162.32,0.8)}
{pt3dadd(-11.582,-29.741,170,0.8)}
{pt3dadd(-11.412,-29.673,170.08,0.8)}
{pt3dadd(-10.881,-29.074,175.44,0.8)}
{pt3dadd(-10.847,-28.69,175.84,0.8)}
{pt3dadd(-10.633,-27.278,178.4,0.8)}
{pt3dadd(-10.87,-27.187,178.64,0.8)}
{pt3dadd(-11.492,-27.052,178.56,0.8)}
{pt3dadd(-11.729,-26.961,178.96,0.8)}
{pt3dadd(-13.514,-27.289,183.68,0.8)}
{pt3dadd(-13.74,-27.187,183.68,0.8)}
{pt3dadd(-13.91,-27.255,183.76,0.8)}
{pt3dadd(-14.305,-27.221,183.68,0.8)}

{apical[6] connect apical[14](0), 1}
{access apical[14]}
{pt3dclear()}
{pt3dadd(14.26,-39.018,68.48,2.68)}
{pt3dadd(16.577,-40.781,71.2,2.68)}
{pt3dadd(16.396,-43.064,81.68,2.68)}
{pt3dadd(16.215,-42.182,81.36,2.68)}
{pt3dadd(14.26,-45.697,70.96,2.68)}
{pt3dadd(13.899,-45.697,71.12,2.68)}

{apical[14] connect apical[15](0), 1}
{access apical[15]}
{pt3dclear()}
{pt3dadd(13.899,-45.697,71.12,2.68)}
{pt3dadd(13.548,-47.991,89.36,2.36)}
{pt3dadd(14.26,-49.573,89.36,2.36)}
{pt3dadd(14.441,-49.742,79.12,2.36)}

{apical[15] connect apical[16](0), 1}
{access apical[16]}
{pt3dclear()}
{pt3dadd(14.441,-49.742,79.12,2.36)}
{pt3dadd(19.955,-54.488,96.4,2.36)}
{pt3dadd(21.029,-55.901,96.72,2.36)}
{pt3dadd(21.39,-59.234,82.72,2.36)}
{pt3dadd(21.56,-59.415,82.72,2.36)}

{apical[16] connect apical[17](0), 1}
{access apical[17]}
{pt3dclear()}
{pt3dadd(21.56,-59.415,82.72,2.36)}
{pt3dadd(21.56,-59.415,82.76,0.8)}
{pt3dadd(23.526,-59.935,119.92,0.8)}
{pt3dadd(23.707,-60.116,120.16,0.8)}

{apical[17] connect apical[18](0), 1}
{access apical[18]}
{pt3dclear()}
{pt3dadd(23.707,-60.116,120.16,0.8)}
{pt3dadd(24.95,-58.884,144.4,0.8)}
{pt3dadd(25.131,-58.884,144.4,0.8)}
{pt3dadd(25.662,-58.884,144.48,0.8)}
{pt3dadd(25.662,-59.053,144.48,0.8)}
{pt3dadd(26.193,-60.816,153.12,0.8)}
{pt3dadd(26.193,-60.997,153.28,0.8)}
{pt3dadd(27.628,-61.867,154.24,0.8)}
{pt3dadd(27.628,-62.048,154.32,0.8)}
{pt3dadd(28.69,-62.748,154.32,0.8)}
{pt3dadd(28.69,-62.929,154.32,0.8)}
{pt3dadd(29.583,-63.449,160.56,0.8)}
{pt3dadd(29.764,-63.449,160.72,0.8)}
{pt3dadd(29.944,-63.449,160.8,0.8)}
{pt3dadd(29.944,-61.867,163.12,0.8)}
{pt3dadd(29.764,-61.697,163.2,0.8)}
{pt3dadd(29.402,-61.517,164.64,0.8)}
{pt3dadd(29.233,-61.517,165.12,0.8)}
{pt3dadd(29.052,-61.697,165.12,0.8)}
{pt3dadd(28.509,-62.748,155.92,0.8)}
{pt3dadd(28.34,-62.929,155.92,0.8)}
{pt3dadd(28.34,-63.98,155.92,0.8)}
{pt3dadd(28.34,-64.161,155.92,0.8)}
{pt3dadd(27.798,-64.681,154.88,0.8)}
{pt3dadd(27.628,-64.681,154.64,0.8)}
{pt3dadd(27.266,-65.031,154.56,0.8)}
{pt3dadd(26.916,-65.381,154.96,0.8)}
{pt3dadd(26.735,-65.381,156.88,0.8)}
{pt3dadd(26.554,-65.562,159.04,0.8)}
{pt3dadd(26.554,-65.743,160.24,0.8)}
{pt3dadd(26.374,-65.743,165.12,0.8)}
{pt3dadd(26.374,-65.912,177.44,0.8)}
{pt3dadd(26.374,-66.093,178.16,0.8)}
{pt3dadd(26.023,-66.963,178.56,0.8)}
{pt3dadd(26.023,-67.325,178.56,0.8)}
{pt3dadd(26.193,-68.026,180.32,0.8)}
{pt3dadd(26.374,-68.195,180.56,0.8)}
{pt3dadd(27.447,-68.907,183.04,0.8)}
{pt3dadd(27.978,-69.076,185.2,0.8)}
{pt3dadd(27.978,-69.257,185.6,0.8)}
{pt3dadd(27.798,-70.127,184.16,0.8)}
{pt3dadd(27.628,-70.489,184.56,0.8)}
{pt3dadd(27.447,-70.489,186,0.8)}
{pt3dadd(27.086,-71.009,190.88,0.8)}
{pt3dadd(26.916,-71.19,191.12,0.8)}
{pt3dadd(28.509,-72.941,177.12,0.8)}
{pt3dadd(28.69,-72.941,177.12,0.8)}
{pt3dadd(30.826,-72.772,177.52,0.8)}
{pt3dadd(31.007,-72.772,177.68,0.8)}
{pt3dadd(32.43,-74.353,196.88,0.8)}
{pt3dadd(32.43,-74.523,196.88,0.8)}
{pt3dadd(32.43,-75.054,196.88,0.8)}
{pt3dadd(32.973,-76.636,197.28,0.8)}
{pt3dadd(32.973,-76.817,197.92,0.8)}
{pt3dadd(32.973,-77.167,199.2,0.8)}
{pt3dadd(33.866,-79.1,202.56,0.8)}
{pt3dadd(34.035,-79.619,202.88,0.8)}
{pt3dadd(34.747,-81.563,200.88,0.8)}
{pt3dadd(34.747,-81.732,202,0.8)}
{pt3dadd(36.894,-83.495,195.68,0.8)}
{pt3dadd(36.713,-84.365,197.44,0.8)}
{pt3dadd(36.713,-84.546,197.84,0.8)}
{pt3dadd(37.956,-85.427,202.4,0.8)}
{pt3dadd(37.956,-85.597,203.36,0.8)}
{pt3dadd(38.137,-85.597,204.16,0.8)}
{pt3dadd(40.453,-87.36,209.2,0.8)}
{pt3dadd(40.634,-87.529,209.12,0.8)}
{pt3dadd(40.634,-88.06,217.92,0.8)}
{pt3dadd(40.634,-88.241,218,0.8)}
{pt3dadd(39.742,-89.111,219.52,0.8)}
{pt3dadd(40.985,-88.942,219.84,0.8)}
{pt3dadd(41.165,-89.111,219.84,0.8)}
{pt3dadd(41.527,-90.343,227.12,0.8)}
{pt3dadd(41.527,-90.524,227.52,0.8)}
{pt3dadd(40.985,-91.055,216,0.8)}
{pt3dadd(40.985,-91.224,214.32,0.8)}
{pt3dadd(40.815,-92.456,213.12,0.8)}
{pt3dadd(40.815,-92.987,212.64,0.8)}
{pt3dadd(40.985,-94.219,212.64,0.8)}
{pt3dadd(40.815,-94.739,212.72,0.8)}
{pt3dadd(41.346,-96.151,212.96,0.8)}
{pt3dadd(41.527,-96.321,213.04,0.8)}
{pt3dadd(42.77,-96.852,213.28,0.8)}
{pt3dadd(42.951,-96.852,213.44,0.8)}
{pt3dadd(43.482,-97.021,213.44,0.8)}

{apical[17] connect apical[19](0), 1}
{access apical[19]}
{pt3dclear()}
{pt3dadd(23.707,-60.116,120.16,0.8)}
{pt3dadd(23.707,-60.116,120.2,0.8)}
{pt3dadd(25.311,-57.471,133.04,0.8)}
{pt3dadd(25.311,-57.302,133.2,0.8)}
{pt3dadd(29.233,-55.019,141.44,0.8)}
{pt3dadd(29.233,-54.838,141.6,0.8)}
{pt3dadd(34.747,-51.324,149.36,0.8)}
{pt3dadd(34.928,-51.324,149.36,0.8)}
{pt3dadd(37.425,-50.092,138.24,0.8)}
{pt3dadd(37.425,-49.923,138.24,0.8)}
{pt3dadd(39.391,-47.279,138.24,0.8)}
{pt3dadd(39.561,-47.279,138.24,0.8)}
{pt3dadd(39.561,-47.109,138.24,0.8)}
{pt3dadd(39.391,-46.759,138.24,0.8)}

{apical[19] connect apical[20](0), 1}
{access apical[20]}
{pt3dclear()}
{pt3dadd(39.391,-46.759,138.24,0.8)}
{pt3dadd(39.391,-46.759,138.28,0.8)}
{pt3dadd(42.951,-42.883,138.16,0.8)}
{pt3dadd(43.132,-42.883,138.16,0.8)}
{pt3dadd(45.629,-40.951,138.16,0.8)}
{pt3dadd(45.798,-40.781,138.16,0.8)}
{pt3dadd(45.629,-37.968,138.16,0.8)}
{pt3dadd(45.798,-37.617,138.16,0.8)}
{pt3dadd(48.827,-34.272,138.16,0.8)}
{pt3dadd(49.188,-33.922,138.16,0.8)}
{pt3dadd(49.9,-31.108,138.16,0.8)}
{pt3dadd(50.081,-30.939,138.16,0.8)}
{pt3dadd(51.866,-29.707,138.16,0.8)}
{pt3dadd(52.036,-29.357,138.16,0.8)}
{pt3dadd(51.324,-27.944,150.56,0.8)}
{pt3dadd(51.324,-27.775,150.56,0.8)}
{pt3dadd(52.036,-27.063,150.56,0.8)}
{pt3dadd(52.217,-26.894,150.56,0.8)}
{pt3dadd(52.398,-25.131,150.56,0.8)}
{pt3dadd(52.578,-24.78,150.56,0.8)}
{pt3dadd(53.46,-22.679,150.56,0.8)}
{pt3dadd(53.641,-22.148,150.56,0.8)}
{pt3dadd(52.929,-20.215,155.36,0.8)}
{pt3dadd(52.929,-20.034,155.36,0.8)}
{pt3dadd(54.714,-17.051,155.36,0.8)}
{pt3dadd(54.714,-16.701,155.36,0.8)}
{pt3dadd(54.352,-12.655,146.8,0.8)}
{pt3dadd(54.352,-12.475,148.16,0.8)}
{pt3dadd(54.714,-9.311,158.16,0.8)}
{pt3dadd(54.714,-9.141,158.8,0.8)}
{pt3dadd(54.533,-8.791,158.96,0.8)}
{pt3dadd(55.064,-4.214,159.28,0.8)}
{pt3dadd(54.895,-3.864,159.28,0.8)}
{pt3dadd(59.166,0.881,159.36,0.8)}
{pt3dadd(59.697,1.05,159.36,0.8)}
{pt3dadd(59.878,1.581,159.44,0.8)}

{apical[19] connect apical[21](0), 1}
{access apical[21]}
{pt3dclear()}
{pt3dadd(39.391,-46.759,138.24,0.8)}
{pt3dadd(40.453,-40.431,138.24,0.8)}
{pt3dadd(40.634,-40.431,138.24,0.8)}
{pt3dadd(39.391,-37.267,138.24,0.8)}
{pt3dadd(41.708,-35.335,156.24,0.8)}
{pt3dadd(41.527,-35.335,156.24,0.8)}
{pt3dadd(42.058,-33.922,165.36,0.8)}
{pt3dadd(42.239,-33.922,165.52,0.8)}
{pt3dadd(44.555,-32.871,165.84,0.8)}
{pt3dadd(44.736,-32.871,166.4,0.8)}
{pt3dadd(49.188,-29.357,169.28,0.8)}
{pt3dadd(49.188,-29.176,169.2,0.8)}
{pt3dadd(50.612,-21.967,176.48,0.8)}
{pt3dadd(50.612,-21.797,176.4,0.8)}
{pt3dadd(49.55,-19.334,176.4,0.8)}
{pt3dadd(49.55,-19.164,176.32,0.8)}
{pt3dadd(51.866,-12.475,182.48,0.8)}
{pt3dadd(51.866,-12.305,182.56,0.8)}
{pt3dadd(53.29,-11.774,187.28,0.8)}
{pt3dadd(53.46,-11.774,187.2,0.8)}
{pt3dadd(53.109,-10.192,186.56,0.8)}
{pt3dadd(52.929,-9.842,186.48,0.8)}
{pt3dadd(52.398,-8.791,186.32,0.8)}
{pt3dadd(52.578,-8.61,186.56,0.8)}
{pt3dadd(54.352,-6.859,196.64,0.8)}
{pt3dadd(54.533,-6.508,196.72,0.8)}
{pt3dadd(54.533,-5.977,196.56,0.8)}
{pt3dadd(53.46,-4.395,197.76,0.8)}
{pt3dadd(53.46,-4.214,197.76,0.8)}
{pt3dadd(53.821,-3.695,196.96,0.8)}
{pt3dadd(53.821,-2.463,196.96,0.8)}
{pt3dadd(54.002,-2.282,197.12,0.8)}
{pt3dadd(53.821,-1.05,200.64,0.8)}
{pt3dadd(53.46,-0.7,201.6,0.8)}
{pt3dadd(52.748,-0.18,204.24,0.8)}
{pt3dadd(52.398,0,204.32,0.8)}
{pt3dadd(51.324,0.881,206,0.8)}
{pt3dadd(51.324,1.231,206.32,0.8)}
{pt3dadd(51.324,1.581,206.56,0.8)}
{pt3dadd(52.398,3.344,207.52,0.8)}
{pt3dadd(52.578,3.514,207.04,0.8)}

{apical[16] connect apical[22](0), 1}
{access apical[22]}
{pt3dclear()}
{pt3dadd(21.56,-59.415,82.72,2.36)}
{pt3dadd(20.848,-61.347,84.24,2.36)}

{apical[22] connect apical[23](0), 1}
{access apical[23]}
{pt3dclear()}
{pt3dadd(20.848,-61.347,84.24,2.36)}
{pt3dadd(20.848,-62.929,84.16,2.36)}
{pt3dadd(20.848,-63.099,84.16,2.36)}

{apical[23] connect apical[24](0), 1}
{access apical[24]}
{pt3dclear()}
{pt3dadd(20.848,-63.099,84.16,2.36)}
{pt3dadd(20.848,-63.099,84.2,0.8)}
{pt3dadd(21.921,-65.912,109.28,0.8)}
{pt3dadd(22.453,-68.545,109.28,0.8)}
{pt3dadd(22.272,-68.726,109.2,0.8)}
{pt3dadd(22.102,-69.076,108.96,0.8)}
{pt3dadd(21.56,-71.89,120.72,0.8)}
{pt3dadd(23.165,-74.873,120.72,0.8)}
{pt3dadd(26.023,-77.687,120.72,0.8)}
{pt3dadd(26.023,-77.868,120.72,0.8)}
{pt3dadd(27.447,-80.682,120.72,0.8)}
{pt3dadd(27.447,-80.851,120.72,0.8)}
{pt3dadd(26.554,-85.247,104.56,0.8)}
{pt3dadd(26.554,-85.427,104.56,0.8)}
{pt3dadd(26.023,-89.111,105.44,0.8)}
{pt3dadd(26.023,-89.292,105.44,0.8)}
{pt3dadd(25.843,-90.693,121.36,0.8)}
{pt3dadd(27.798,-91.575,121.36,0.8)}
{pt3dadd(27.978,-94.739,121.36,0.8)}
{pt3dadd(27.978,-94.919,121.36,0.8)}
{pt3dadd(28.159,-97.733,111.76,0.8)}
{pt3dadd(28.159,-97.903,111.76,0.8)}
{pt3dadd(29.233,-99.485,111.76,0.8)}
{pt3dadd(29.402,-99.666,111.76,0.8)}
{pt3dadd(29.583,-100.536,111.76,0.8)}
{pt3dadd(29.764,-103.349,110.8,0.8)}
{pt3dadd(33.866,-105.112,110.8,0.8)}
{pt3dadd(36.001,-106.163,126.16,0.8)}
{pt3dadd(36.182,-106.163,126.16,0.8)}
{pt3dadd(39.211,-106.694,126.16,0.8)}
{pt3dadd(39.391,-106.694,126.16,0.8)}
{pt3dadd(40.928,-105.248,182.4,0.8)}
{pt3dadd(42.363,-103.541,189.6,0.8)}
{pt3dadd(42.533,-103.474,191.28,0.8)}
{pt3dadd(42.476,-102.366,161.28,0.8)}
{pt3dadd(42.567,-102.129,160.64,0.8)}
{pt3dadd(42.68,-100.954,156.48,0.8)}
{pt3dadd(42.781,-100.728,156.48,0.8)}
{pt3dadd(42.329,-99.586,144.72,0.8)}
{pt3dadd(42.261,-99.417,143.36,0.8)}
{pt3dadd(40.103,-100.276,140.72,0.8)}
{pt3dadd(39.945,-100.344,140.96,0.8)}
{pt3dadd(38.261,-100.445,173.12,0.8)}
{pt3dadd(38.419,-100.377,173.12,0.8)}
{pt3dadd(38.453,-100.931,171.76,0.8)}

{apical[23] connect apical[25](0), 1}
{access apical[25]}
{pt3dclear()}
{pt3dadd(20.848,-63.099,84.16,2.36)}
{pt3dadd(22.633,-65.562,89.68,2.06)}
{pt3dadd(25.481,-66.443,101.04,2.06)}
{pt3dadd(27.447,-67.325,99.76,2.06)}
{pt3dadd(27.628,-67.325,99.52,2.06)}
{pt3dadd(28.34,-69.076,99.36,2.06)}
{pt3dadd(26.023,-72.071,111.92,2.06)}
{pt3dadd(25.843,-72.071,111.92,2.06)}
{pt3dadd(23.707,-73.653,111.2,2.06)}
{pt3dadd(23.707,-73.472,111.12,2.06)}

{apical[25] connect apical[26](0), 1}
{access apical[26]}
{pt3dclear()}
{pt3dadd(23.707,-73.472,111.12,2.06)}
{pt3dadd(22.995,-75.755,111.12,2.06)}
{pt3dadd(23.526,-78.749,112,2.06)}

{apical[26] connect apical[27](0), 1}
{access apical[27]}
{pt3dclear()}
{pt3dadd(23.526,-78.749,112,2.06)}
{pt3dadd(23.526,-78.749,112.04,2.06)}
{pt3dadd(26.193,-81.913,120.64,2.06)}
{pt3dadd(30.826,-86.128,110.08,1.74)}
{pt3dadd(31.007,-86.309,110.08,1.74)}
{pt3dadd(34.928,-90.343,110.16,1.74)}
{pt3dadd(35.47,-92.806,110.24,1.74)}
{pt3dadd(35.47,-92.987,110.24,1.74)}
{pt3dadd(34.577,-94.388,110.32,1.74)}
{pt3dadd(34.397,-94.388,110.32,1.74)}
{pt3dadd(31.368,-95.439,110.32,1.74)}
{pt3dadd(31.188,-95.439,110.32,1.74)}
{pt3dadd(30.826,-97.202,127.84,1.74)}
{pt3dadd(34.216,-98.603,119.12,1.74)}
{pt3dadd(34.035,-98.603,119.2,1.74)}
{pt3dadd(34.397,-98.603,119.2,1.74)}

{apical[27] connect apical[28](0), 1}
{access apical[28]}
{pt3dclear()}
{pt3dadd(34.397,-98.603,119.2,1.74)}
{pt3dadd(34.397,-98.603,119.24,0.8)}
{pt3dadd(35.109,-98.083,154.88,0.8)}
{pt3dadd(35.289,-97.903,154.88,0.8)}

{apical[28] connect apical[29](0), 1}
{access apical[29]}
{pt3dclear()}
{pt3dadd(35.289,-97.903,154.88,0.8)}
{pt3dadd(35.289,-97.903,154.92,0.8)}
{pt3dadd(36.352,-99.666,155.6,0.8)}
{pt3dadd(36.001,-99.134,155.6,0.8)}

{apical[29] connect apical[30](0), 1}
{access apical[30]}
{pt3dclear()}
{pt3dadd(36.001,-99.134,155.6,0.8)}
{pt3dadd(36.001,-99.134,155.64,0.8)}
{pt3dadd(40.815,-100.716,156.64,0.8)}
{pt3dadd(43.843,-104.581,165.76,0.8)}
{pt3dadd(43.843,-104.762,165.76,0.8)}
{pt3dadd(47.222,-106.864,165.68,0.8)}
{pt3dadd(49.188,-107.044,165.76,0.8)}
{pt3dadd(50.431,-109.327,166.48,0.8)}
{pt3dadd(53.821,-111.259,166.72,0.8)}
{pt3dadd(54.002,-111.259,166.72,0.8)}
{pt3dadd(57.381,-113.192,166.72,0.8)}
{pt3dadd(57.381,-113.372,166.72,0.8)}
{pt3dadd(59.347,-114.954,149.6,0.8)}
{pt3dadd(63.98,-116.186,149.6,0.8)}
{pt3dadd(66.297,-119.52,147.76,0.8)}
{pt3dadd(66.477,-119.52,148.16,0.8)}
{pt3dadd(70.037,-123.045,148.8,0.8)}
{pt3dadd(70.218,-123.045,148.8,0.8)}
{pt3dadd(72.534,-126.209,150.8,0.8)}
{pt3dadd(75.743,-127.26,146.8,0.8)}
{pt3dadd(77.167,-127.961,140.56,0.8)}
{pt3dadd(77.348,-127.961,140.64,0.8)}
{pt3dadd(77.529,-128.142,140.72,0.8)}
{pt3dadd(78.422,-128.311,141.12,0.8)}
{pt3dadd(80.376,-132.707,138.24,0.8)}
{pt3dadd(80.557,-132.707,138.32,0.8)}
{pt3dadd(82.693,-134.82,136.88,0.8)}
{pt3dadd(86.083,-140.266,136.96,0.8)}
{pt3dadd(88.75,-142.549,136.96,0.8)}
{pt3dadd(88.75,-142.73,136.96,0.8)}
{pt3dadd(90.897,-143.6,126.64,0.8)}
{pt3dadd(91.066,-143.781,126.72,0.8)}
{pt3dadd(91.066,-146.764,119.52,0.8)}
{pt3dadd(91.066,-146.945,119.6,0.8)}
{pt3dadd(91.066,-147.125,119.6,0.8)}
{pt3dadd(90.354,-148.707,115.2,0.8)}
{pt3dadd(90.173,-148.877,114.96,0.8)}
{pt3dadd(89.823,-149.408,115.2,0.8)}
{pt3dadd(89.823,-149.578,115.12,0.8)}
{pt3dadd(91.247,-150.64,112.72,0.8)}
{pt3dadd(91.247,-150.809,112.32,0.8)}
{pt3dadd(91.066,-152.922,111.92,0.8)}
{pt3dadd(91.066,-153.092,111.92,0.8)}
{pt3dadd(91.609,-153.623,107.28,0.8)}
{pt3dadd(91.959,-153.623,107.04,0.8)}
{pt3dadd(94.275,-153.623,105.68,0.8)}
{pt3dadd(94.275,-153.804,104.8,0.8)}
{pt3dadd(94.095,-155.205,104.4,0.8)}
{pt3dadd(93.925,-155.555,104.4,0.8)}
{pt3dadd(94.275,-156.787,104.4,0.8)}
{pt3dadd(94.456,-157.137,104.4,0.8)}
{pt3dadd(95.168,-157.488,104.32,0.8)}
{pt3dadd(96.061,-157.668,103.04,0.8)}
{pt3dadd(97.485,-158.369,101.28,0.8)}
{pt3dadd(98.377,-158.55,101.28,0.8)}
{pt3dadd(99.451,-158.9,100.96,0.8)}
{pt3dadd(99.62,-158.9,100.72,0.8)}
{pt3dadd(100.875,-160.132,97.84,0.8)}
{pt3dadd(100.875,-160.301,97.92,0.8)}
{pt3dadd(101.055,-162.584,93.68,0.8)}
{pt3dadd(100.875,-162.584,93.68,0.8)}
{pt3dadd(100.875,-162.945,93.68,0.8)}

{apical[29] connect apical[31](0), 1}
{access apical[31]}
{pt3dclear()}
{pt3dadd(36.001,-99.134,155.6,0.8)}
{pt3dadd(39.211,-103.53,144.32,0.8)}
{pt3dadd(39.211,-103.7,144.32,0.8)}
{pt3dadd(41.708,-105.643,144.32,0.8)}
{pt3dadd(41.708,-105.813,144.32,0.8)}
{pt3dadd(41.527,-105.462,144.32,0.8)}

{apical[31] connect apical[32](0), 1}
{access apical[32]}
{pt3dclear()}
{pt3dadd(41.527,-105.462,144.32,0.8)}
{pt3dadd(41.527,-105.462,144.359,0.8)}
{pt3dadd(41.708,-111.79,148,0.8)}
{pt3dadd(41.877,-112.141,148,0.8)}
{pt3dadd(42.239,-117.237,148.08,0.8)}
{pt3dadd(42.239,-117.418,148.08,0.8)}
{pt3dadd(42.239,-119.881,148.08,0.8)}
{pt3dadd(42.239,-120.232,148.08,0.8)}
{pt3dadd(42.42,-120.932,148.08,0.8)}
{pt3dadd(42.951,-122.514,148.16,0.8)}
{pt3dadd(43.132,-122.514,148.16,0.8)}
{pt3dadd(46.341,-124.266,139.76,0.8)}
{pt3dadd(48.477,-130.243,136.16,0.8)}
{pt3dadd(50.793,-129.893,129.44,0.8)}
{pt3dadd(50.612,-133.057,126.16,0.8)}
{pt3dadd(50.612,-133.238,126,0.8)}
{pt3dadd(51.505,-135.52,127.76,0.8)}
{pt3dadd(51.686,-135.69,127.76,0.8)}
{pt3dadd(50.081,-141.498,127.04,0.8)}
{pt3dadd(50.081,-141.668,126.4,0.8)}
{pt3dadd(52.748,-148.176,119.36,0.8)}
{pt3dadd(52.578,-148.176,130.32,0.8)}

{apical[32] connect apical[33](0), 1}
{access apical[33]}
{pt3dclear()}
{pt3dadd(52.578,-148.176,130.32,0.8)}
{pt3dadd(52.578,-148.176,130.359,0.8)}
{pt3dadd(53.46,-150.109,130.24,0.8)}
{pt3dadd(53.109,-153.623,130.24,0.8)}
{pt3dadd(52.929,-154.855,117.12,0.8)}
{pt3dadd(52.748,-155.035,117.12,0.8)}
{pt3dadd(52.578,-157.488,115.68,0.8)}
{pt3dadd(52.578,-157.668,114.88,0.8)}
{pt3dadd(54.002,-159.601,114.32,0.8)}
{pt3dadd(54.002,-159.781,114.32,0.8)}
{pt3dadd(53.29,-165.929,124.88,0.8)}
{pt3dadd(53.29,-166.109,124.88,0.8)}
{pt3dadd(53.29,-168.912,124.96,0.8)}
{pt3dadd(53.29,-169.093,124.96,0.8)}
{pt3dadd(56.319,-174.72,124.96,0.8)}
{pt3dadd(56.499,-174.89,124.96,0.8)}
{pt3dadd(58.635,-178.935,124.96,0.8)}
{pt3dadd(58.816,-179.285,124.96,0.8)}
{pt3dadd(59.528,-180.336,124.96,0.8)}
{pt3dadd(60.24,-183.15,125.2,0.8)}
{pt3dadd(60.24,-183.331,125.44,0.8)}
{pt3dadd(60.24,-183.5,125.76,0.8)}
{pt3dadd(59.878,-187.026,110.8,0.8)}
{pt3dadd(58.986,-192.642,111.2,0.8)}
{pt3dadd(58.986,-192.472,111.2,0.8)}

{apical[32] connect apical[34](0), 1}
{access apical[34]}
{pt3dclear()}
{pt3dadd(52.578,-148.176,130.32,0.8)}
{pt3dadd(51.866,-151.16,130.32,0.8)}
{pt3dadd(51.866,-151.34,130.32,0.8)}
{pt3dadd(52.217,-153.623,130.32,0.8)}
{pt3dadd(52.578,-154.154,130.32,0.8)}
{pt3dadd(52.748,-155.736,130.32,0.8)}
{pt3dadd(52.748,-156.086,130.32,0.8)}
{pt3dadd(53.821,-158.2,130.72,0.8)}
{pt3dadd(53.821,-158.369,131.76,0.8)}
{pt3dadd(55.245,-161.533,118.56,0.8)}
{pt3dadd(55.245,-161.714,118.72,0.8)}
{pt3dadd(55.245,-162.064,118.88,0.8)}
{pt3dadd(55.607,-164.528,118.88,0.8)}
{pt3dadd(55.607,-164.697,118.88,0.8)}
{pt3dadd(58.986,-169.793,119.44,0.8)}
{pt3dadd(58.986,-169.974,119.44,0.8)}
{pt3dadd(62.025,-173.839,119.44,0.8)}
{pt3dadd(62.195,-173.839,119.44,0.8)}
{pt3dadd(63.449,-175.07,119.44,0.8)}
{pt3dadd(63.618,-175.771,119.44,0.8)}
{pt3dadd(64.342,-178.935,119.44,0.8)}
{pt3dadd(65.765,-180.698,125.68,0.8)}
{pt3dadd(65.946,-180.698,125.68,0.8)}
{pt3dadd(67.901,-182.28,125.68,0.8)}
{pt3dadd(68.082,-182.449,125.68,0.8)}
{pt3dadd(69.506,-192.992,112.48,0.8)}
{pt3dadd(69.506,-193.173,112.56,0.8)}
{pt3dadd(69.506,-193.523,112.56,0.8)}

{apical[31] connect apical[35](0), 1}
{access apical[35]}
{pt3dclear()}
{pt3dadd(41.527,-105.462,144.32,0.8)}
{pt3dadd(47.584,-109.858,159.12,0.8)}
{pt3dadd(47.765,-110.028,159.12,0.8)}
{pt3dadd(51.866,-112.141,166,0.8)}
{pt3dadd(52.036,-112.322,165.92,0.8)}
{pt3dadd(54.183,-113.723,165.84,0.8)}
{pt3dadd(54.352,-113.903,165.84,0.8)}
{pt3dadd(56.319,-115.485,167.04,0.8)}
{pt3dadd(56.669,-115.655,166.96,0.8)}
{pt3dadd(57.742,-117.237,171.28,0.8)}
{pt3dadd(58.454,-117.768,171.28,0.8)}
{pt3dadd(59.697,-118.299,171.36,0.8)}
{pt3dadd(62.737,-119.169,171.12,0.8)}
{pt3dadd(62.907,-119.169,171.04,0.8)}
{pt3dadd(63.618,-121.633,170.88,0.8)}
{pt3dadd(63.618,-121.813,170.88,0.8)}
{pt3dadd(67.37,-124.627,158.32,1.1)}

{apical[35] connect apical[36](0), 1}
{access apical[36]}
{pt3dclear()}
{pt3dadd(67.37,-124.627,158.32,1.1)}
{pt3dadd(67.37,-124.627,158.359,0.8)}
{pt3dadd(67.901,-127.26,157.84,0.8)}
{pt3dadd(70.037,-128.842,165.92,0.8)}
{pt3dadd(70.579,-129.012,166,0.8)}
{pt3dadd(72.184,-131.125,159.92,0.8)}
{pt3dadd(72.184,-131.305,159.92,0.8)}
{pt3dadd(76.455,-137.272,159.92,0.8)}
{pt3dadd(76.455,-137.453,159.92,0.8)}
{pt3dadd(79.303,-144.312,175.84,0.8)}
{pt3dadd(80.738,-149.408,175.52,0.8)}
{pt3dadd(80.907,-149.578,175.6,0.8)}
{pt3dadd(83.766,-152.041,176,0.8)}
{pt3dadd(83.766,-152.222,176.16,0.8)}
{pt3dadd(84.478,-155.035,180.24,0.8)}
{pt3dadd(84.478,-155.386,180.24,0.8)}
{pt3dadd(85.371,-160.301,180.24,0.8)}
{pt3dadd(85.541,-160.301,180.24,0.8)}
{pt3dadd(87.857,-163.465,181.92,0.8)}
{pt3dadd(88.038,-163.646,181.92,0.8)}
{pt3dadd(88.58,-166.81,181.92,0.8)}
{pt3dadd(88.58,-169.274,182.24,0.8)}
{pt3dadd(88.75,-169.443,182.24,0.8)}
{pt3dadd(91.066,-171.206,182.24,0.8)}
{pt3dadd(91.428,-171.556,182.24,0.8)}
{pt3dadd(93.925,-176.472,182.24,0.8)}
{pt3dadd(93.744,-176.472,182.24,0.8)}
{pt3dadd(95.168,-181.398,171.2,0.8)}
{pt3dadd(95.349,-181.568,171.2,0.8)}
{pt3dadd(96.773,-185.263,171.28,0.8)}
{pt3dadd(96.954,-185.444,170.16,0.8)}
{pt3dadd(99.27,-188.427,170,0.8)}
{pt3dadd(99.451,-188.777,170.16,0.8)}
{pt3dadd(99.801,-190.009,170.24,0.8)}
{pt3dadd(99.982,-192.823,170.56,0.8)}
{pt3dadd(100.163,-193.354,170.56,0.8)}
{pt3dadd(101.406,-195.806,178.64,0.8)}
{pt3dadd(101.937,-196.337,188.64,0.8)}
{pt3dadd(102.118,-196.868,188.64,0.8)}
{pt3dadd(102.649,-199.32,188.16,0.8)}
{pt3dadd(106.4,-203.366,190.96,0.8)}
{pt3dadd(106.4,-203.546,190.96,0.8)}
{pt3dadd(107.643,-207.061,194.08,0.8)}
{pt3dadd(107.643,-207.23,194.32,0.8)}
{pt3dadd(109.429,-207.411,199.92,0.8)}
{pt3dadd(109.609,-207.411,199.52,0.8)}
{pt3dadd(113.169,-211.976,202.4,0.8)}
{pt3dadd(113.169,-211.807,200.64,0.8)}
{pt3dadd(112.988,-213.558,194.72,0.8)}
{pt3dadd(112.988,-213.739,195.28,0.8)}
{pt3dadd(115.666,-217.434,210.48,0.8)}
{pt3dadd(115.847,-217.604,210.16,0.8)}
{pt3dadd(116.378,-218.654,210.16,0.8)}
{pt3dadd(117.452,-221.299,211.2,0.8)}
{pt3dadd(117.621,-221.468,211.44,0.8)}
{pt3dadd(119.587,-225.514,217.68,0.8)}
{pt3dadd(119.587,-225.694,217.92,0.8)}
{pt3dadd(123.147,-232.892,197.68,0.8)}
{pt3dadd(123.328,-232.892,197.68,0.8)}

{apical[35] connect apical[37](0), 1}
{access apical[37]}
{pt3dclear()}
{pt3dadd(67.37,-124.627,158.32,1.1)}
{pt3dadd(70.206,-126.582,208.24,1.1)}
{pt3dadd(70.387,-126.582,208.24,1.1)}
{pt3dadd(73.246,-127.983,208.16,1.1)}
{pt3dadd(73.246,-128.164,208.16,1.1)}
{pt3dadd(76.094,-132.56,208.16,1.1)}
{pt3dadd(76.274,-132.56,208.16,1.1)}
{pt3dadd(81.258,-137.125,216.08,1.1)}
{pt3dadd(81.619,-137.656,216.08,1.1)}
{pt3dadd(84.286,-142.221,216.08,1.1)}
{pt3dadd(84.648,-142.402,216.08,1.1)}
{pt3dadd(89.462,-147.329,218.4,1.1)}
{pt3dadd(93.552,-148.911,218.4,1.1)}
{pt3dadd(96.761,-155.759,208.96,1.1)}
{pt3dadd(99.44,-160.685,226.32,1.1)}
{pt3dadd(99.44,-160.855,226.48,1.1)}
{pt3dadd(101.937,-166.833,230.48,1.1)}
{pt3dadd(102.287,-167.364,230.48,1.1)}
{pt3dadd(104.784,-171.579,230.8,1.1)}
{pt3dadd(104.965,-171.579,230.72,1.1)}
{pt3dadd(109.067,-172.81,230.72,1.1)}
{pt3dadd(109.417,-172.81,231.2,1.1)}
{pt3dadd(115.305,-174.392,236.96,1.1)}
{pt3dadd(115.655,-174.392,236.96,1.1)}
{pt3dadd(121.362,-177.025,242.72,1.1)}
{pt3dadd(121.542,-177.025,242.72,1.1)}
{pt3dadd(128.492,-180.37,243.44,1.1)}
{pt3dadd(128.661,-180.37,243.52,1.1)}
{pt3dadd(134.729,-184.415,243.76,1.1)}
{pt3dadd(139.713,-187.579,245.2,1.1)}
{pt3dadd(139.893,-187.579,245.2,1.1)}
{pt3dadd(141.442,-189.817,149.36,0.8)}
{pt3dadd(141.611,-189.749,149.36,0.8)}
{pt3dadd(143.317,-191.162,149.36,0.8)}
{pt3dadd(145.611,-193.083,149.36,0.8)}
{pt3dadd(150.877,-196.665,162.64,0.8)}
{pt3dadd(151.103,-196.755,162.64,0.8)}
{pt3dadd(154.346,-201.524,162.64,0.8)}
{pt3dadd(154.403,-201.693,162.64,0.8)}
{pt3dadd(158.053,-204.586,162.64,0.8)}
{pt3dadd(158.12,-204.755,162.72,0.8)}
{pt3dadd(160.618,-207.162,170.24,0.8)}
{pt3dadd(160.844,-207.264,170.32,0.8)}
{pt3dadd(163.635,-208.993,173.12,0.8)}
{pt3dadd(164.03,-209.027,173.12,0.8)}
{pt3dadd(165.612,-210.1,177.76,0.8)}
{pt3dadd(169.149,-214.18,160.56,0.8)}
{pt3dadd(169.217,-214.338,160.56,0.8)}

{apical[28] connect apical[38](0), 1}
{access apical[38]}
{pt3dclear()}
{pt3dadd(35.289,-97.903,154.88,0.8)}
{pt3dadd(39.03,-98.083,137.84,0.8)}
{pt3dadd(39.211,-98.083,137.84,0.8)}
{pt3dadd(48.115,-92.106,131.039,0.8)}
{pt3dadd(48.296,-92.106,131.039,0.8)}
{pt3dadd(52.578,-89.292,130.96,0.8)}
{pt3dadd(54.533,-89.473,130.639,0.8)}
{pt3dadd(54.714,-89.473,130.639,0.8)}
{pt3dadd(56.499,-86.128,125.04,0.8)}
{pt3dadd(58.454,-84.896,124.24,0.8)}
{pt3dadd(58.635,-84.896,123.92,0.8)}
{pt3dadd(59.528,-81.032,120.88,0.8)}
{pt3dadd(59.528,-80.851,120.88,0.8)}
{pt3dadd(62.556,-80.15,131.92,0.8)}
{pt3dadd(63.449,-80.331,119.84,0.8)}
{pt3dadd(63.618,-80.331,119.76,0.8)}
{pt3dadd(64.342,-81.382,119.6,0.8)}
{pt3dadd(64.342,-81.563,119.6,0.8)}
{pt3dadd(64.692,-81.563,118.72,0.8)}
{pt3dadd(64.873,-81.563,118.4,0.8)}
{pt3dadd(65.223,-81.032,117.6,0.8)}
{pt3dadd(65.404,-79.45,111.12,0.8)}
{pt3dadd(65.404,-79.269,110.8,0.8)}
{pt3dadd(64.873,-77.337,110.64,0.8)}
{pt3dadd(64.692,-77.337,108.56,0.8)}
{pt3dadd(63.98,-76.455,103.68,0.8)}
{pt3dadd(63.98,-76.286,103.68,0.8)}
{pt3dadd(64.161,-75.755,98.8,0.8)}
{pt3dadd(64.342,-75.585,93.84,0.8)}
{pt3dadd(64.511,-75.585,93.84,0.8)}
{pt3dadd(65.585,-74.873,93.2,0.8)}
{pt3dadd(66.297,-74.173,96.64,0.8)}
{pt3dadd(66.116,-73.122,94.8,0.8)}
{pt3dadd(65.946,-73.122,94.8,0.8)}
{pt3dadd(65.946,-72.941,91.84,0.8)}
{pt3dadd(65.765,-72.941,91.52,0.8)}
{pt3dadd(65.223,-72.941,91.52,0.8)}
{pt3dadd(65.054,-72.941,91.6,0.8)}
{pt3dadd(64.342,-73.472,88.64,0.8)}
{pt3dadd(64.161,-73.472,87.76,0.8)}
{pt3dadd(63.98,-73.472,86.08,0.8)}
{pt3dadd(63.799,-73.472,86.08,0.8)}
{pt3dadd(63.98,-73.122,85.84,0.8)}

{apical[38] connect apical[39](0), 1}
{access apical[39]}
{pt3dclear()}
{pt3dadd(63.98,-73.122,85.84,0.8)}
{pt3dadd(63.98,-73.122,85.88,0.8)}
{pt3dadd(64.161,-72.941,84.88,0.8)}
{pt3dadd(64.511,-72.591,81.68,0.8)}
{pt3dadd(64.692,-72.421,81.2,0.8)}
{pt3dadd(64.873,-71.89,81.2,0.8)}
{pt3dadd(64.873,-71.709,81.2,0.8)}
{pt3dadd(64.511,-71.009,80.4,0.8)}
{pt3dadd(64.342,-70.839,79.6,0.8)}
{pt3dadd(63.618,-70.489,75.44,0.8)}
{pt3dadd(63.449,-70.489,74.24,0.8)}
{pt3dadd(62.737,-69.958,74.24,0.8)}
{pt3dadd(62.737,-69.777,73.36,0.8)}
{pt3dadd(62.737,-69.076,62.16,0.8)}
{pt3dadd(62.907,-68.726,55.52,0.8)}
{pt3dadd(62.907,-68.545,55.52,0.8)}
{pt3dadd(63.087,-68.545,54.64,0.8)}
{pt3dadd(63.087,-68.026,87.04,0.8)}
{pt3dadd(62.907,-67.845,86.88,0.8)}
{pt3dadd(62.907,-67.675,86.88,0.8)}
{pt3dadd(63.268,-67.494,88.64,0.8)}
{pt3dadd(63.449,-67.494,88.96,0.8)}
{pt3dadd(63.98,-67.494,89.36,0.8)}
{pt3dadd(64.161,-67.494,89.76,0.8)}
{pt3dadd(64.342,-67.325,90.32,0.8)}
{pt3dadd(64.342,-67.144,91.2,0.8)}
{pt3dadd(63.799,-66.263,60.4,0.8)}
{pt3dadd(63.449,-66.093,59.04,0.8)}
{pt3dadd(62.025,-65.912,56.56,0.8)}
{pt3dadd(61.664,-65.562,51.04,0.8)}
{pt3dadd(61.483,-65.562,50.96,0.8)}
{pt3dadd(61.483,-65.381,50.96,0.8)}

{apical[38] connect apical[40](0), 1}
{access apical[40]}
{pt3dclear()}
{pt3dadd(63.98,-73.122,85.84,0.8)}
{pt3dadd(62.251,-72.071,156.48,0.8)}
{pt3dadd(62.183,-71.901,156.48,0.8)}
{pt3dadd(61.132,-71.19,156.72,0.8)}
{pt3dadd(61.065,-71.02,156.72,0.8)}
{pt3dadd(60.149,-69.687,156.72,0.8)}
{pt3dadd(59.889,-69.031,164.32,0.8)}

{apical[27] connect apical[41](0), 1}
{access apical[41]}
{pt3dclear()}
{pt3dadd(34.397,-98.603,119.2,1.74)}
{pt3dadd(34.577,-102.298,135.68,1.74)}
{pt3dadd(37.075,-107.576,135.68,1.74)}
{pt3dadd(38.849,-111.09,123.6,1.74)}
{pt3dadd(37.606,-114.073,121.36,1.74)}
{pt3dadd(36.001,-117.938,134.32,1.74)}
{pt3dadd(36.001,-117.587,134.4,1.74)}

{apical[41] connect apical[42](0), 1}
{access apical[42]}
{pt3dclear()}
{pt3dadd(36.001,-117.587,134.4,1.74)}
{pt3dadd(35.64,-120.051,133.12,1.74)}
{pt3dadd(35.64,-120.232,122.56,1.74)}

{apical[42] connect apical[43](0), 1}
{access apical[43]}
{pt3dclear()}
{pt3dadd(35.64,-120.232,122.56,1.74)}
{pt3dadd(35.64,-120.232,122.6,1.1)}
{pt3dadd(38.499,-121.983,162.48,1.1)}
{pt3dadd(38.318,-121.813,162.48,1.1)}

{apical[43] connect apical[44](0), 1}
{access apical[44]}
{pt3dclear()}
{pt3dadd(38.318,-121.813,162.48,1.1)}
{pt3dadd(38.318,-121.813,162.519,0.8)}
{pt3dadd(40.815,-126.559,166.4,0.8)}
{pt3dadd(40.815,-126.729,166.4,0.8)}
{pt3dadd(41.346,-128.492,166.4,0.8)}
{pt3dadd(41.527,-128.661,166.4,0.8)}
{pt3dadd(44.024,-129.893,166.48,0.8)}
{pt3dadd(44.555,-129.723,166.32,0.8)}
{pt3dadd(46.16,-129.893,166.96,0.8)}
{pt3dadd(46.16,-130.074,167.04,0.8)}
{pt3dadd(47.584,-130.774,167.04,0.8)}
{pt3dadd(47.765,-130.955,167.12,0.8)}
{pt3dadd(48.296,-132.356,169.36,0.8)}
{pt3dadd(48.296,-133.057,169.52,0.8)}
{pt3dadd(48.657,-134.639,169.6,0.8)}
{pt3dadd(48.827,-134.989,169.6,0.8)}
{pt3dadd(51.324,-134.82,154.64,0.8)}
{pt3dadd(51.505,-134.639,153.84,0.8)}
{pt3dadd(51.686,-134.47,153.04,0.8)}
{pt3dadd(52.929,-134.289,190.08,0.8)}
{pt3dadd(53.109,-134.289,190.08,0.8)}
{pt3dadd(55.064,-135.52,190.4,0.8)}
{pt3dadd(55.245,-135.871,190.4,0.8)}
{pt3dadd(56.669,-137.272,190.4,0.8)}
{pt3dadd(56.85,-137.634,190.56,0.8)}
{pt3dadd(57.742,-139.035,190.88,0.8)}
{pt3dadd(57.923,-139.385,190.88,0.8)}
{pt3dadd(60.59,-142.018,190.88,0.8)}
{pt3dadd(63.449,-142.199,196.48,0.8)}
{pt3dadd(63.449,-142.38,196.48,0.8)}
{pt3dadd(65.054,-145.363,196.96,0.8)}
{pt3dadd(65.054,-145.544,196.96,0.8)}
{pt3dadd(68.794,-146.594,198.48,0.8)}
{pt3dadd(69.144,-147.295,198.48,0.8)}
{pt3dadd(72.003,-151.872,198.56,0.8)}
{pt3dadd(72.184,-152.041,198.64,0.8)}
{pt3dadd(72.353,-152.222,198.72,0.8)}
{pt3dadd(73.608,-153.973,198.72,0.8)}
{pt3dadd(73.777,-153.973,198.72,0.8)}
{pt3dadd(75.924,-154.674,202.88,0.8)}
{pt3dadd(75.924,-154.855,202.88,0.8)}
{pt3dadd(76.094,-155.035,202.88,0.8)}
{pt3dadd(77.698,-156.968,202.8,0.8)}
{pt3dadd(76.986,-159.601,207.36,0.8)}
{pt3dadd(79.303,-161.533,211.6,0.8)}
{pt3dadd(79.303,-161.714,211.6,0.8)}
{pt3dadd(79.303,-164.697,211.6,0.8)}
{pt3dadd(81.981,-166.98,211.6,0.8)}
{pt3dadd(81.981,-167.16,211.6,0.8)}
{pt3dadd(84.829,-171.726,212.96,0.8)}
{pt3dadd(84.829,-171.906,213.36,0.8)}
{pt3dadd(88.219,-175.421,215.6,0.8)}
{pt3dadd(88.219,-175.59,215.68,0.8)}
{pt3dadd(91.066,-178.754,219.84,0.8)}
{pt3dadd(91.066,-178.935,219.84,0.8)}
{pt3dadd(94.987,-184.382,221.44,0.8)}
{pt3dadd(95.168,-184.382,221.44,0.8)}
{pt3dadd(97.53,-187.263,158.8,0.8)}
{pt3dadd(100.253,-189.772,158.24,0.8)}
{pt3dadd(100.31,-189.941,158.24,0.8)}
{pt3dadd(101.327,-191.998,158.24,0.8)}
{pt3dadd(101.587,-192.642,158.24,0.8)}
{pt3dadd(103.282,-194.992,158.4,0.8)}
{pt3dadd(103.745,-195.196,158.4,0.8)}
{pt3dadd(109.666,-198.507,158.48,0.8)}
{pt3dadd(111.745,-203.739,172.8,0.8)}
{pt3dadd(111.813,-203.897,172.48,0.8)}
{pt3dadd(113.146,-207.727,179.92,0.8)}
{pt3dadd(111.779,-209.592,181.28,0.8)}
{pt3dadd(111.677,-209.818,182.08,0.8)}
{pt3dadd(112.276,-212.801,197.6,0.8)}
{pt3dadd(112.74,-213.942,174.56,0.8)}
{pt3dadd(112.468,-214.236,174.56,0.8)}

{apical[43] connect apical[45](0), 1}
{access apical[45]}
{pt3dclear()}
{pt3dadd(38.318,-121.813,162.48,1.1)}
{pt3dadd(39.922,-123.045,151.44,0.8)}
{pt3dadd(39.922,-123.215,151.44,0.8)}
{pt3dadd(41.877,-125.147,151.44,0.8)}
{pt3dadd(41.877,-125.328,151.44,0.8)}
{pt3dadd(45.448,-130.424,171.44,0.8)}
{pt3dadd(45.448,-130.594,171.44,0.8)}
{pt3dadd(47.403,-133.407,156.8,0.8)}
{pt3dadd(47.584,-133.588,156.8,0.8)}
{pt3dadd(52.398,-135.69,169.12,0.8)}
{pt3dadd(52.578,-135.69,168.64,0.8)}
{pt3dadd(56.138,-138.153,167.36,0.8)}
{pt3dadd(56.138,-138.334,167.68,0.8)}
{pt3dadd(56.669,-141.148,189.92,0.8)}
{pt3dadd(56.85,-141.498,190,0.8)}
{pt3dadd(57.381,-143.781,196.56,0.8)}
{pt3dadd(61.302,-146.244,206.96,0.8)}
{pt3dadd(61.483,-146.244,206.96,0.8)}
{pt3dadd(64.342,-148.176,209.2,0.8)}
{pt3dadd(64.511,-148.176,209.28,0.8)}
{pt3dadd(65.765,-152.041,210.32,0.8)}
{pt3dadd(65.765,-152.222,210.4,0.8)}
{pt3dadd(67.008,-156.968,210.56,0.8)}
{pt3dadd(67.189,-157.318,210.56,0.8)}
{pt3dadd(67.246,-158.38,163.6,1.1)}
{pt3dadd(67.506,-159.985,167.52,1.1)}
{pt3dadd(68.026,-161.296,156.88,1.1)}
{pt3dadd(69.178,-160.832,154.64,1.1)}
{pt3dadd(70.749,-162.855,175.6,1.1)}
{pt3dadd(70.591,-162.923,175.68,1.1)}
{pt3dadd(71.28,-163.217,175.68,1.1)}
{pt3dadd(72.207,-162.652,175.68,1.1)}
{pt3dadd(73.506,-161.567,175.68,1.1)}
{pt3dadd(73.608,-161.341,175.76,1.1)}
{pt3dadd(74.885,-162.154,182.24,1.1)}
{pt3dadd(74.58,-163.793,186.56,1.1)}
{pt3dadd(74.478,-164.019,186.56,1.1)}
{pt3dadd(74.014,-164.776,186.56,1.1)}
{pt3dadd(73.845,-164.844,186.56,1.1)}
{pt3dadd(74.014,-164.776,189.84,1.1)}
{pt3dadd(75.563,-164.347,191.6,1.1)}
{pt3dadd(75.732,-164.279,191.92,1.1)}
{pt3dadd(76.625,-164.109,191.68,1.1)}
{pt3dadd(76.794,-164.053,191.68,1.1)}
{pt3dadd(77.246,-164.245,191.84,1.1)}
{pt3dadd(77.416,-164.177,193.12,1.1)}
{pt3dadd(76.941,-165.884,204.16,0.8)}
{pt3dadd(76.772,-165.94,204.16,0.8)}
{pt3dadd(76.342,-167.251,206.88,0.8)}
{pt3dadd(76.241,-167.488,207.2,0.8)}
{pt3dadd(76.557,-168.302,207.6,0.8)}
{pt3dadd(76.523,-168.697,207.68,0.8)}
{pt3dadd(76.06,-169.443,208.08,0.8)}
{pt3dadd(75.924,-170.065,208.32,0.8)}
{pt3dadd(77.099,-171.115,208.16,0.8)}
{pt3dadd(77.732,-171.24,208.16,0.8)}
{pt3dadd(77.89,-172.121,208.16,0.8)}
{pt3dadd(77.619,-172.415,208.4,0.8)}
{pt3dadd(75.936,-173.466,212.96,0.8)}
{pt3dadd(75.8,-174.087,213.36,0.8)}
{pt3dadd(78.862,-174.573,218.16,0.8)}
{pt3dadd(78.93,-174.731,218.16,0.8)}
{pt3dadd(77.924,-177.025,228.64,0.8)}
{pt3dadd(77.89,-177.421,228.72,0.8)}
{pt3dadd(76.546,-180.788,228.72,0.8)}
{pt3dadd(76.67,-181.116,228.72,0.8)}
{pt3dadd(78.953,-185.885,234.08,0.8)}
{pt3dadd(79.02,-186.054,235.2,0.8)}
{pt3dadd(78.862,-188.563,235.44,0.8)}
{pt3dadd(78.67,-189.026,235.44,0.8)}
{pt3dadd(78.094,-190.958,235.44,0.8)}
{pt3dadd(80.806,-194.416,243.6,0.8)}
{pt3dadd(80.489,-197.953,233.6,0.8)}
{pt3dadd(80.614,-198.281,233.6,0.8)}
{pt3dadd(82.93,-202.654,255.76,0.8)}
{pt3dadd(83.1,-202.586,255.92,0.8)}
{pt3dadd(83.066,-202.981,256.16,0.8)}

{apical[42] connect apical[46](0), 1}
{access apical[46]}
{pt3dclear()}
{pt3dadd(35.64,-120.232,122.56,1.74)}
{pt3dadd(35.821,-120.232,122.96,1.74)}
{pt3dadd(35.47,-124.096,143.2,1.74)}
{pt3dadd(35.64,-124.266,143.2,1.74)}
{pt3dadd(37.425,-127.961,143.2,1.74)}
{pt3dadd(37.606,-127.791,143.2,1.74)}
{pt3dadd(37.425,-127.791,143.2,1.74)}

{apical[46] connect apical[47](0), 1}
{access apical[47]}
{pt3dclear()}
{pt3dadd(37.425,-127.791,143.2,1.74)}
{pt3dadd(37.425,-127.791,143.239,1.1)}
{pt3dadd(39.561,-131.305,158.8,1.1)}
{pt3dadd(40.815,-134.989,172,1.1)}
{pt3dadd(45.448,-138.334,179.44,1.1)}
{pt3dadd(45.448,-138.504,179.44,1.1)}
{pt3dadd(46.691,-140.086,179.44,1.1)}
{pt3dadd(46.691,-140.436,179.44,1.1)}
{pt3dadd(46.51,-143.962,179.44,1.1)}
{pt3dadd(46.51,-144.131,179.44,1.1)}
{pt3dadd(50.612,-144.662,186.48,1.1)}
{pt3dadd(50.793,-144.662,186.48,1.1)}
{pt3dadd(51.324,-146.414,194.16,1.1)}
{pt3dadd(51.143,-146.594,194.16,1.1)}
{pt3dadd(51.324,-148.527,198.72,1.1)}
{pt3dadd(51.505,-148.707,198,1.1)}
{pt3dadd(54.352,-152.041,199.36,1.1)}
{pt3dadd(54.895,-154.674,202.08,1.1)}
{pt3dadd(56.319,-155.736,206.24,1.1)}
{pt3dadd(56.319,-155.906,206.24,1.1)}
{pt3dadd(57.031,-161.533,209.52,1.1)}
{pt3dadd(57.031,-161.714,209.52,1.1)}
{pt3dadd(59.166,-162.414,214.32,1.1)}
{pt3dadd(59.166,-162.584,214.32,1.1)}
{pt3dadd(60.059,-169.974,221.04,1.1)}
{pt3dadd(60.24,-169.974,221.04,1.1)}
{pt3dadd(63.517,-173.149,155.68,1.1)}
{pt3dadd(63.347,-173.217,155.52,1.1)}
{pt3dadd(62.929,-176.031,166.96,1.1)}
{pt3dadd(64.782,-181.161,166.88,1.1)}
{pt3dadd(64.941,-181.093,166.96,1.1)}
{pt3dadd(66.127,-181.195,177.28,1.1)}
{pt3dadd(66.195,-181.353,177.28,1.1)}
{pt3dadd(67.404,-183.907,177.28,1.1)}
{pt3dadd(67.472,-184.065,177.28,1.1)}
{pt3dadd(66.929,-185.602,177.28,1.1)}
{pt3dadd(67.155,-185.704,177.28,1.1)}
{pt3dadd(70.579,-188.506,178.8,0.8)}
{pt3dadd(74.15,-192.19,180.96,0.8)}
{pt3dadd(77.517,-196.337,184.64,0.8)}
{pt3dadd(77.585,-196.495,184.64,0.8)}
{pt3dadd(80.422,-202.179,190.96,0.8)}
{pt3dadd(80.489,-202.349,190.96,0.8)}
{pt3dadd(81.28,-206.756,191.04,0.8)}
{pt3dadd(85.597,-208.439,194.16,0.8)}
{pt3dadd(89.123,-214.417,201.04,0.8)}
{pt3dadd(91.213,-218.7,205.12,0.8)}
{pt3dadd(91.439,-218.79,205.12,0.8)}
{pt3dadd(94.106,-220.191,205.12,0.8)}
{pt3dadd(93.699,-222.056,207.52,0.8)}
{pt3dadd(95.823,-224.994,207.52,0.48)}
{pt3dadd(96.117,-225.254,207.52,0.48)}
{pt3dadd(98.931,-229.435,209.2,0.48)}
{pt3dadd(98.999,-229.604,209.2,0.48)}
{pt3dadd(100.095,-233.322,209.52,0.48)}
{pt3dadd(100.457,-233.751,209.76,0.48)}
{pt3dadd(101.801,-234.723,208,0.48)}
{pt3dadd(101.937,-235.051,206.72,0.48)}
{pt3dadd(102.298,-238.881,197.04,0.48)}
{pt3dadd(102.536,-238.972,199.12,0.48)}
{pt3dadd(102.976,-241.062,222.32,0.48)}
{pt3dadd(102.875,-241.3,222.8,0.48)}
{pt3dadd(102.683,-245.153,227.84,0.48)}
{pt3dadd(102.852,-246.034,228,0.48)}
{pt3dadd(104.423,-248.057,229.92,0.48)}
{pt3dadd(104.513,-248.78,229.92,0.48)}
{pt3dadd(103.948,-253.165,238.56,0.48)}
{pt3dadd(104.016,-253.323,238.56,0.48)}

{apical[46] connect apical[48](0), 1}
{access apical[48]}
{pt3dclear()}
{pt3dadd(37.425,-127.791,143.2,1.74)}
{pt3dadd(37.075,-130.774,134.32,1.74)}
{pt3dadd(35.64,-134.108,134.16,1.74)}
{pt3dadd(35.64,-134.289,134.16,1.74)}
{pt3dadd(34.928,-136.752,134.16,1.74)}
{pt3dadd(35.64,-138.153,134.16,1.74)}
{pt3dadd(35.821,-138.334,134.16,1.74)}

{apical[48] connect apical[49](0), 1}
{access apical[49]}
{pt3dclear()}
{pt3dadd(35.821,-138.334,134.16,1.74)}
{pt3dadd(35.821,-138.334,134.2,1.1)}
{pt3dadd(42.239,-142.199,160.8,1.1)}
{pt3dadd(42.239,-142.38,160.8,1.1)}
{pt3dadd(42.589,-143.25,160.8,1.1)}
{pt3dadd(43.843,-144.131,160.8,1.1)}
{pt3dadd(45.267,-148.877,177.28,1.1)}
{pt3dadd(47.945,-150.459,172.32,1.1)}
{pt3dadd(49.72,-152.572,184.48,1.1)}
{pt3dadd(49.9,-152.572,184.32,1.1)}

{apical[49] connect apical[50](0), 1}
{access apical[50]}
{pt3dclear()}
{pt3dadd(49.9,-152.572,184.32,1.1)}
{pt3dadd(49.188,-154.154,194.8,1.1)}
{pt3dadd(49.008,-153.804,194.8,1.1)}

{apical[50] connect apical[51](0), 1}
{access apical[51]}
{pt3dclear()}
{pt3dadd(49.008,-153.804,194.8,1.1)}
{pt3dadd(49.008,-153.804,194.84,1.1)}
{pt3dadd(50.974,-157.668,197.2,1.1)}
{pt3dadd(50.974,-157.838,197.2,1.1)}
{pt3dadd(52.217,-160.132,181.76,1.1)}
{pt3dadd(52.217,-160.301,181.84,1.1)}
{pt3dadd(50.974,-164.528,194.64,1.1)}
{pt3dadd(53.46,-167.33,204.24,1.1)}
{pt3dadd(53.46,-167.511,204.32,1.1)}
{pt3dadd(53.29,-173.308,209.2,1.1)}
{pt3dadd(53.109,-173.488,209.52,1.1)}
{pt3dadd(52.036,-178.234,212,1.1)}
{pt3dadd(52.036,-178.404,212.16,1.1)}
{pt3dadd(51.143,-181.568,219.76,1.1)}
{pt3dadd(51.324,-184.031,220.72,1.1)}
{pt3dadd(51.324,-184.031,208.48,1.1)}
{pt3dadd(50.544,-187.071,149.2,1.1)}
{pt3dadd(50.296,-189.817,141.44,1.1)}
{pt3dadd(49.154,-191.783,166.96,1.1)}
{pt3dadd(49.222,-191.941,165.76,1.1)}
{pt3dadd(48.341,-194.563,151.6,1.1)}
{pt3dadd(48.409,-194.721,151.28,1.1)}
{pt3dadd(47.143,-196.36,148,1.1)}
{pt3dadd(46.974,-196.427,148.16,1.1)}
{pt3dadd(47.878,-199.659,169.68,1.1)}
{pt3dadd(47.945,-199.829,170.4,1.1)}
{pt3dadd(44.499,-200.823,178.32,1.1)}
{pt3dadd(44.341,-200.88,179.12,1.1)}
{pt3dadd(42.951,-200.303,185.2,1.1)}
{pt3dadd(42.826,-199.976,185.76,1.1)}
{pt3dadd(39.787,-199.094,186.48,1.1)}
{pt3dadd(39.629,-199.162,186.48,1.1)}
{pt3dadd(39.459,-199.23,188,1.1)}
{pt3dadd(39.188,-200.473,194.88,1.1)}
{pt3dadd(39.312,-200.8,195.12,1.1)}
{pt3dadd(40.261,-201.75,205.04,1.1)}
{pt3dadd(40.431,-201.682,206.08,1.1)}
{pt3dadd(41.12,-201.976,208.16,1.1)}
{pt3dadd(41.29,-201.908,209.04,1.1)}
{pt3dadd(41.866,-199.976,214,1.1)}
{pt3dadd(41.73,-199.648,215.68,1.1)}
{pt3dadd(41.674,-199.49,216.88,1.1)}
{pt3dadd(40.352,-199.06,219.2,1.1)}
{pt3dadd(40.182,-199.128,220.64,1.1)}
{pt3dadd(40.047,-199.75,222.16,1.1)}
{pt3dadd(40.103,-201.806,227.76,1.1)}
{pt3dadd(40.363,-202.462,227.76,1.1)}
{pt3dadd(40.431,-202.631,227.92,1.1)}
{pt3dadd(41.764,-204.552,209.12,0.8)}
{pt3dadd(41.922,-205.434,209.36,0.8)}
{pt3dadd(43.177,-206.643,210.16,0.8)}
{pt3dadd(43.233,-206.801,210.96,0.8)}
{pt3dadd(42.103,-207.818,231.36,0.8)}
{pt3dadd(41.911,-208.281,231.6,0.8)}
{pt3dadd(43.55,-209.524,231.6,0.8)}
{pt3dadd(43.674,-209.84,232,0.8)}
{pt3dadd(43.007,-211.061,241.6,0.8)}
{pt3dadd(42.578,-211.422,242.16,0.8)}
{pt3dadd(42.216,-211.942,242.72,0.8)}
{pt3dadd(41.448,-212.439,238.72,0.8)}
{pt3dadd(41.222,-212.338,237.44,0.8)}
{pt3dadd(38.555,-209.987,259.279,0.8)}
{pt3dadd(38.453,-210.225,262.16,0.8)}
{pt3dadd(37.787,-211.434,265.76,0.8)}
{pt3dadd(37.979,-211.92,265.36,0.8)}
{pt3dadd(38.137,-213.75,266.08,0.8)}
{pt3dadd(38.16,-214.304,267.6,0.8)}
{pt3dadd(37.968,-214.767,268,0.8)}
{pt3dadd(36.476,-215.355,267.28,0.8)}
{pt3dadd(36.306,-215.423,267.28,0.8)}
{pt3dadd(35.685,-215.298,267.92,0.8)}
{pt3dadd(34.137,-214.779,272.48,0.8)}
{pt3dadd(33.9,-214.677,272.72,0.8)}
{pt3dadd(31.854,-214.36,244.88,0.8)}
{pt3dadd(31.786,-214.191,244.88,0.8)}
{pt3dadd(31.628,-214.259,244.88,0.8)}

{apical[50] connect apical[52](0), 1}
{access apical[52]}
{pt3dclear()}
{pt3dadd(49.008,-153.804,194.8,1.1)}
{pt3dadd(48.115,-154.674,178.64,1.1)}
{pt3dadd(48.115,-154.855,178.64,1.1)}
{pt3dadd(47.403,-155.035,172.64,1.1)}
{pt3dadd(46.51,-154.855,185.68,1.1)}
{pt3dadd(46.341,-154.855,187.92,1.1)}
{pt3dadd(46.341,-154.674,188.4,1.1)}

{apical[52] connect apical[53](0), 1}
{access apical[53]}
{pt3dclear()}
{pt3dadd(46.341,-154.674,188.4,1.1)}
{pt3dadd(46.341,-154.674,188.44,1.1)}
{pt3dadd(45.979,-154.324,214.24,1.1)}
{pt3dadd(45.979,-154.154,214.72,1.1)}
{pt3dadd(44.736,-152.922,214.96,1.1)}
{pt3dadd(43.663,-152.391,215.12,1.1)}
{pt3dadd(43.663,-152.222,216.08,1.1)}
{pt3dadd(43.132,-152.041,216.48,1.1)}
{pt3dadd(42.951,-152.041,216.56,1.1)}
{pt3dadd(41.165,-151.691,216.64,1.1)}
{pt3dadd(40.453,-151.34,216.64,1.1)}
{pt3dadd(40.273,-151.34,216.64,1.1)}
{pt3dadd(39.561,-150.99,216.64,1.1)}
{pt3dadd(39.391,-151.34,216.16,1.1)}

{apical[52] connect apical[54](0), 1}
{access apical[54]}
{pt3dclear()}
{pt3dadd(46.341,-154.674,188.4,1.1)}
{pt3dadd(45.109,-155.86,146.64,0.8)}
{pt3dadd(42.906,-154.651,166.96,0.8)}
{pt3dadd(42.747,-154.719,166.96,0.8)}
{pt3dadd(41.256,-155.318,167.04,0.8)}
{pt3dadd(41.086,-155.386,167.04,0.8)}
{pt3dadd(40.544,-157.872,170,0.8)}
{pt3dadd(37.086,-156.403,171.28,0.8)}
{pt3dadd(36.917,-156.471,171.92,0.8)}
{pt3dadd(34.318,-159.589,175.12,0.8)}
{pt3dadd(33.99,-159.714,175.04,0.8)}
{pt3dadd(31.719,-162.697,181.2,0.8)}
{pt3dadd(31.685,-163.092,181.2,0.8)}
{pt3dadd(29.379,-166.46,187.92,0.8)}
{pt3dadd(29.12,-166.765,187.92,0.8)}
{pt3dadd(28.204,-169.771,192.64,0.8)}
{pt3dadd(28.001,-170.234,192.64,0.8)}
{pt3dadd(27.978,-173.07,193.12,0.8)}
{pt3dadd(27.877,-173.308,193.68,0.8)}
{pt3dadd(28.035,-175.138,194.4,0.8)}
{pt3dadd(28.103,-175.296,194.4,0.8)}
{pt3dadd(28.125,-175.85,194.4,0.8)}

{apical[49] connect apical[55](0), 1}
{access apical[55]}
{pt3dclear()}
{pt3dadd(49.9,-152.572,184.32,1.1)}
{pt3dadd(49.9,-152.572,184.359,1.1)}
{pt3dadd(49.72,-152.572,170.96,1.1)}

{apical[48] connect apical[56](0), 1}
{access apical[56]}
{pt3dclear()}
{pt3dadd(35.821,-138.334,134.16,1.74)}
{pt3dadd(37.787,-141.668,131.84,1.74)}
{pt3dadd(40.634,-143.962,131.12,1.74)}
{pt3dadd(41.708,-146.945,131.28,1.74)}
{pt3dadd(41.877,-147.125,131.28,1.74)}
{pt3dadd(41.708,-151.34,144,1.74)}
{pt3dadd(41.877,-151.34,144,1.74)}
{pt3dadd(41.527,-151.34,144,1.74)}

{apical[56] connect apical[57](0), 1}
{access apical[57]}
{pt3dclear()}
{pt3dadd(41.527,-151.34,144,1.74)}
{pt3dadd(41.527,-151.34,144.04,0.8)}
{pt3dadd(45.798,-152.742,148.16,0.8)}
{pt3dadd(50.974,-158.719,159.92,0.8)}
{pt3dadd(50.974,-158.9,159.92,0.8)}
{pt3dadd(59.347,-165.228,159.92,0.8)}
{pt3dadd(59.347,-165.398,159.92,0.8)}
{pt3dadd(64.342,-169.793,159.92,0.8)}
{pt3dadd(64.511,-169.793,159.92,0.8)}
{pt3dadd(67.54,-170.675,159.92,0.8)}
{pt3dadd(67.72,-170.675,159.92,0.8)}
{pt3dadd(72.184,-174.008,166.16,0.8)}
{pt3dadd(74.32,-176.121,155.84,0.8)}
{pt3dadd(75.032,-178.935,156,0.8)}
{pt3dadd(78.953,-179.466,163.12,0.8)}
{pt3dadd(78.953,-179.636,163.2,0.8)}
{pt3dadd(81.981,-183.862,153.44,0.8)}
{pt3dadd(85.371,-185.444,153.44,0.8)}
{pt3dadd(85.541,-185.444,153.44,0.8)}
{pt3dadd(88.75,-188.608,153.44,0.8)}
{pt3dadd(88.75,-188.777,153.44,0.8)}
{pt3dadd(90.897,-191.241,153.44,0.8)}
{pt3dadd(90.897,-191.41,153.44,0.8)}
{pt3dadd(92.852,-196.687,162.4,0.8)}
{pt3dadd(92.852,-196.868,162.4,0.8)}
{pt3dadd(96.954,-205.648,162.4,0.8)}
{pt3dadd(96.954,-206.01,162.4,0.8)}
{pt3dadd(99.801,-215.14,162.4,0.8)}
{pt3dadd(99.801,-215.321,162.4,0.8)}
{pt3dadd(102.298,-220.948,162.4,0.8)}
{pt3dadd(104.434,-226.745,162.4,0.8)}
{pt3dadd(106.039,-230.96,151.44,0.8)}
{pt3dadd(105.858,-230.96,151.6,0.8)}
{pt3dadd(107.643,-234.655,161.68,0.8)}
{pt3dadd(107.824,-234.655,163.68,0.8)}
{pt3dadd(111.564,-239.051,173.04,0.8)}
{pt3dadd(111.745,-239.22,173.04,0.8)}
{pt3dadd(114.062,-242.215,173.44,0.8)}
{pt3dadd(114.242,-242.215,173.44,0.8)}
{pt3dadd(117.452,-245.729,175.76,0.8)}
{pt3dadd(117.452,-245.91,175.84,0.8)}
{pt3dadd(117.802,-250.826,178.72,0.8)}
{pt3dadd(123.689,-253.289,178.48,0.8)}
{pt3dadd(123.689,-253.458,178.48,0.8)}
{pt3dadd(126.356,-261.368,163.52,0.8)}
{pt3dadd(129.384,-268.408,163.52,0.8)}
{pt3dadd(129.565,-268.578,163.52,0.8)}
{pt3dadd(130.458,-273.324,163.52,0.8)}
{pt3dadd(130.639,-273.855,163.52,0.8)}
{pt3dadd(132.063,-277.188,163.52,0.8)}
{pt3dadd(132.243,-277.188,163.52,0.8)}
{pt3dadd(133.837,-279.121,163.52,0.8)}
{pt3dadd(134.017,-279.833,163.52,0.8)}
{pt3dadd(134.729,-284.748,163.52,0.8)}
{pt3dadd(134.729,-284.929,163.52,0.8)}
{pt3dadd(135.984,-288.613,163.52,0.8)}
{pt3dadd(135.984,-288.794,163.52,0.8)}
{pt3dadd(135.803,-290.025,163.52,0.8)}
{pt3dadd(135.622,-290.025,163.6,0.8)}
{pt3dadd(135.622,-290.195,163.6,0.8)}
{pt3dadd(136.515,-292.489,177.12,0.8)}
{pt3dadd(136.515,-292.658,177.2,0.8)}
{pt3dadd(136.515,-293.189,177.28,0.8)}
{pt3dadd(136.165,-296.003,177.28,0.8)}
{pt3dadd(137.588,-299.336,177.28,0.8)}
{pt3dadd(137.758,-299.517,177.28,0.8)}
{pt3dadd(139.193,-305.145,161.76,0.8)}
{pt3dadd(139.193,-305.314,161.76,0.8)}
{pt3dadd(139.724,-309.891,177.44,0.8)}
{pt3dadd(139.724,-310.06,177.6,0.8)}
{pt3dadd(139.543,-313.575,180.8,0.8)}
{pt3dadd(139.543,-313.755,180.8,0.8)}
{pt3dadd(140.436,-315.688,180.8,0.8)}
{pt3dadd(140.436,-315.857,180.64,0.8)}
{pt3dadd(140.797,-316.038,180.64,0.8)}

{apical[56] connect apical[58](0), 1}
{access apical[58]}
{pt3dclear()}
{pt3dadd(41.527,-151.34,144,1.74)}
{pt3dadd(41.708,-151.872,144,1.74)}

{apical[58] connect apical[59](0), 1}
{access apical[59]}
{pt3dclear()}
{pt3dadd(41.708,-151.872,144,1.74)}
{pt3dadd(41.708,-151.872,144.04,0.8)}
{pt3dadd(36.894,-158.369,162.32,0.8)}
{pt3dadd(34.397,-161.533,151.2,0.8)}
{pt3dadd(34.397,-161.714,151.2,0.8)}
{pt3dadd(34.216,-161.883,151.2,0.8)}
{pt3dadd(29.583,-163.646,151.12,0.8)}
{pt3dadd(29.402,-163.646,151.12,0.8)}
{pt3dadd(26.916,-167.16,151.12,0.8)}
{pt3dadd(26.916,-167.511,151.12,0.8)}
{pt3dadd(26.023,-169.624,151.12,0.8)}
{pt3dadd(26.023,-169.793,151.12,0.8)}
{pt3dadd(24.419,-169.793,151.12,0.8)}
{pt3dadd(19.605,-177.703,151.12,0.8)}
{pt3dadd(15.684,-183.331,165.68,0.8)}
{pt3dadd(15.153,-186.845,165.68,0.8)}
{pt3dadd(15.153,-187.026,165.68,0.8)}
{pt3dadd(12.836,-191.41,165.68,0.8)}
{pt3dadd(12.836,-191.591,165.68,0.8)}
{pt3dadd(7.13,-197.919,150.56,0.8)}
{pt3dadd(6.418,-204.428,152,0.8)}
{pt3dadd(9.085,-207.411,141.28,0.8)}
{pt3dadd(9.085,-207.761,141.28,0.8)}
{pt3dadd(9.085,-211.106,141.28,0.8)}
{pt3dadd(11.232,-217.604,141.28,0.8)}
{pt3dadd(11.232,-217.784,141.36,0.8)}
{pt3dadd(10.689,-222.35,141.84,0.8)}
{pt3dadd(11.401,-231.672,134.24,0.8)}
{pt3dadd(11.763,-233.955,141.2,0.8)}
{pt3dadd(11.763,-234.124,141.2,0.8)}
{pt3dadd(11.401,-240.452,141.2,0.8)}
{pt3dadd(11.401,-240.633,141.2,0.8)}
{pt3dadd(11.232,-242.746,128.56,0.8)}
{pt3dadd(11.232,-242.916,128.479,0.8)}
{pt3dadd(11.401,-245.548,123.52,0.8)}
{pt3dadd(11.401,-245.729,123.52,0.8)}
{pt3dadd(12.655,-247.842,122.96,0.8)}
{pt3dadd(12.836,-247.842,122.08,0.8)}
{pt3dadd(13.899,-248.543,120.32,0.8)}
{pt3dadd(13.187,-251.526,115.04,0.8)}
{pt3dadd(15.865,-253.289,111.12,0.8)}
{pt3dadd(16.034,-253.108,111.12,0.8)}
{pt3dadd(16.034,-253.289,111.12,0.8)}

{apical[58] connect apical[60](0), 1}
{access apical[60]}
{pt3dclear()}
{pt3dadd(41.708,-151.872,144,1.74)}
{pt3dadd(42.77,-155.205,132.48,1.74)}
{pt3dadd(42.77,-155.386,132.48,1.74)}
{pt3dadd(43.482,-157.668,132.56,1.74)}
{pt3dadd(42.42,-161.883,147.52,1.74)}
{pt3dadd(44.194,-168.562,151.44,1.74)}
{pt3dadd(44.375,-168.562,151.44,1.74)}
{pt3dadd(46.691,-172.607,142.56,1.74)}
{pt3dadd(46.691,-172.788,142.56,1.74)}
{pt3dadd(48.115,-176.822,142.48,1.74)}
{pt3dadd(48.477,-179.816,142.48,1.74)}
{pt3dadd(49.9,-183.681,142.48,1.74)}
{pt3dadd(50.262,-183.331,142.48,1.74)}

{apical[60] connect apical[61](0), 1}
{access apical[61]}
{pt3dclear()}
{pt3dadd(50.262,-183.331,142.48,1.74)}
{pt3dadd(50.262,-183.331,142.519,1.42)}
{pt3dadd(49.008,-185.444,168.96,1.42)}
{pt3dadd(47.403,-186.845,171.44,1.42)}
{pt3dadd(45.798,-187.026,153.68,1.42)}
{pt3dadd(45.629,-187.026,153.68,1.42)}
{pt3dadd(42.058,-186.144,153.44,1.1)}
{pt3dadd(38.668,-188.777,149.84,1.1)}
{pt3dadd(40.453,-192.292,148.56,1.1)}
{pt3dadd(40.453,-192.472,148.24,1.1)}
{pt3dadd(39.211,-197.218,144.48,1.1)}
{pt3dadd(39.211,-197.388,144.4,1.1)}
{pt3dadd(39.391,-200.733,144.08,1.1)}
{pt3dadd(39.391,-200.902,144.08,1.1)}
{pt3dadd(38.499,-204.597,141.92,1.1)}
{pt3dadd(38.668,-204.778,141.84,1.1)}
{pt3dadd(38.668,-207.942,140.64,1.1)}
{pt3dadd(38.668,-208.292,140.72,1.1)}
{pt3dadd(38.668,-211.456,140.24,1.1)}
{pt3dadd(38.668,-211.626,139.68,1.1)}
{pt3dadd(39.561,-218.304,148.08,1.1)}
{pt3dadd(39.561,-218.485,148.08,1.1)}
{pt3dadd(38.318,-223.231,148.08,0.8)}
{pt3dadd(37.063,-226.745,134.08,0.8)}
{pt3dadd(37.787,-229.559,133.68,0.8)}
{pt3dadd(37.787,-229.728,133.68,0.8)}
{pt3dadd(38.137,-232.723,129.52,0.8)}
{pt3dadd(34.747,-235.706,129.44,0.8)}
{pt3dadd(34.577,-235.706,129.039,0.8)}
{pt3dadd(34.577,-235.887,128.8,0.8)}
{pt3dadd(33.504,-239.401,126.4,0.8)}
{pt3dadd(33.504,-239.582,126.4,0.8)}
{pt3dadd(30.826,-243.096,123.44,0.8)}
{pt3dadd(30.826,-243.266,123.44,0.8)}
{pt3dadd(29.052,-248.012,121.2,0.8)}
{pt3dadd(27.447,-250.125,121.36,0.8)}
{pt3dadd(27.447,-250.295,121.04,0.8)}
{pt3dadd(26.735,-254.521,121.44,0.8)}
{pt3dadd(27.978,-261.018,121.44,0.8)}
{pt3dadd(27.978,-261.199,121.44,0.8)}
{pt3dadd(27.086,-268.578,121.28,0.8)}
{pt3dadd(26.916,-268.759,121.28,0.8)}
{pt3dadd(24.769,-274.025,120.88,0.8)}
{pt3dadd(24.769,-274.205,120.88,0.8)}
{pt3dadd(21.56,-277.188,136.56,0.8)}
{pt3dadd(19.955,-278.951,132.8,0.8)}
{pt3dadd(19.955,-279.121,132.72,0.8)}
{pt3dadd(21.029,-285.099,137.52,0.8)}
{pt3dadd(21.029,-285.279,137.52,0.8)}
{pt3dadd(25.662,-291.257,137.52,0.8)}
{pt3dadd(27.447,-294.24,141.44,0.8)}
{pt3dadd(27.447,-294.421,141.52,0.8)}
{pt3dadd(29.233,-300.218,147.68,0.8)}
{pt3dadd(29.052,-300.218,147.68,0.8)}
{pt3dadd(27.447,-304.263,150.72,0.8)}
{pt3dadd(27.266,-304.433,150.72,0.8)}

{apical[60] connect apical[62](0), 1}
{access apical[62]}
{pt3dclear()}
{pt3dadd(50.262,-183.331,142.48,1.74)}
{pt3dadd(50.081,-183.5,142.48,1.74)}
{pt3dadd(52.929,-188.077,157.2,1.74)}
{pt3dadd(55.064,-190.009,157.12,1.74)}
{pt3dadd(55.064,-190.19,157.04,1.74)}
{pt3dadd(54.895,-190.359,157.04,1.74)}

{apical[62] connect apical[63](0), 1}
{access apical[63]}
{pt3dclear()}
{pt3dadd(54.895,-190.359,157.04,1.74)}
{pt3dadd(54.895,-190.359,157.079,1.1)}
{pt3dadd(54.183,-195.286,153.92,1.1)}
{pt3dadd(54.352,-195.286,153.92,1.1)}
{pt3dadd(54.352,-195.456,153.92,1.1)}
{pt3dadd(54.002,-199.32,146.72,1.1)}
{pt3dadd(54.002,-199.501,146.72,1.1)}
{pt3dadd(54.533,-200.552,145.92,1.1)}
{pt3dadd(55.957,-200.382,141.2,0.8)}
{pt3dadd(56.138,-200.552,141.12,0.8)}
{pt3dadd(55.957,-201.784,157.04,0.8)}
{pt3dadd(54.352,-204.247,145.2,0.8)}
{pt3dadd(54.352,-204.597,144.48,0.8)}
{pt3dadd(54.352,-205.479,143.76,0.8)}
{pt3dadd(54.533,-207.592,142.4,0.8)}
{pt3dadd(54.714,-208.112,142.48,0.8)}
{pt3dadd(57.211,-209.343,140.56,0.8)}
{pt3dadd(57.381,-209.343,140.72,0.8)}
{pt3dadd(55.957,-212.858,146.72,0.8)}
{pt3dadd(55.788,-212.858,146.88,0.8)}
{pt3dadd(55.788,-213.038,147.12,0.8)}
{pt3dadd(57.031,-214.79,147.28,0.8)}
{pt3dadd(57.211,-214.971,147.28,0.8)}
{pt3dadd(57.742,-215.49,147.52,0.8)}
{pt3dadd(58.104,-217.434,151.2,0.8)}
{pt3dadd(57.923,-217.784,152.24,0.8)}
{pt3dadd(57.923,-217.954,152.72,0.8)}
{pt3dadd(57.562,-219.366,130.24,0.8)}
{pt3dadd(57.562,-219.536,130.32,0.8)}
{pt3dadd(57.562,-221.118,130.32,0.8)}
{pt3dadd(57.562,-221.819,130.32,0.8)}
{pt3dadd(58.274,-223.4,130.32,0.8)}
{pt3dadd(58.274,-223.762,130.32,0.8)}
{pt3dadd(57.381,-225.514,130.32,0.8)}
{pt3dadd(57.381,-225.694,130.32,0.8)}
{pt3dadd(58.104,-228.327,130.32,0.8)}
{pt3dadd(57.923,-228.327,130.32,0.8)}
{pt3dadd(52.929,-233.254,125.12,0.8)}
{pt3dadd(52.578,-235.887,124.16,0.8)}
{pt3dadd(50.431,-237.819,124.16,0.8)}
{pt3dadd(50.431,-238,124.16,0.8)}
{pt3dadd(46.872,-247.13,120.8,0.8)}
{pt3dadd(46.872,-247.311,120.8,0.8)}
{pt3dadd(45.979,-253.639,120.8,0.8)}
{pt3dadd(47.222,-255.922,115.52,0.8)}
{pt3dadd(47.584,-256.453,115.68,0.8)}
{pt3dadd(47.584,-258.736,115.76,0.8)}
{pt3dadd(47.584,-258.916,115.76,0.8)}
{pt3dadd(49.188,-260.668,113.84,0.8)}
{pt3dadd(49.369,-260.849,113.68,0.8)}
{pt3dadd(50.081,-263.662,109.68,0.8)}
{pt3dadd(50.081,-263.832,109.84,0.8)}
{pt3dadd(50.793,-266.114,108.72,0.8)}
{pt3dadd(51.866,-269.99,105.28,0.8)}
{pt3dadd(51.866,-270.16,105.28,0.8)}
{pt3dadd(47.584,-273.154,103.2,0.8)}
{pt3dadd(47.403,-273.324,102.4,0.8)}
{pt3dadd(44.194,-274.906,98.88,0.8)}
{pt3dadd(44.024,-274.906,98.64,0.8)}
{pt3dadd(41.708,-276.138,95.92,0.8)}
{pt3dadd(41.165,-276.318,95.92,0.8)}
{pt3dadd(39.211,-277.188,90.56,0.8)}
{pt3dadd(39.03,-277.188,90.56,0.8)}
{pt3dadd(37.956,-277.539,90.56,0.8)}
{pt3dadd(37.787,-277.9,90.56,0.8)}
{pt3dadd(37.606,-278.77,88.64,0.8)}
{pt3dadd(37.425,-278.951,88.32,0.8)}
{pt3dadd(36.352,-279.482,86.96,0.8)}
{pt3dadd(36.001,-279.482,86.88,0.8)}
{pt3dadd(34.216,-280.002,83.76,0.8)}
{pt3dadd(34.216,-280.183,83.68,0.8)}

{apical[62] connect apical[64](0), 1}
{access apical[64]}
{pt3dclear()}
{pt3dadd(54.895,-190.359,157.04,1.74)}
{pt3dadd(56.138,-194.054,146.4,1.74)}
{pt3dadd(56.138,-194.224,146.4,1.74)}
{pt3dadd(57.211,-197.738,146.4,1.74)}
{pt3dadd(57.211,-197.919,146.4,1.74)}
{pt3dadd(60.59,-200.902,146.56,1.74)}
{pt3dadd(60.771,-201.083,146.56,1.74)}
{pt3dadd(62.025,-203.196,148.72,1.74)}
{pt3dadd(62.195,-203.196,148.72,1.74)}

{apical[64] connect apical[65](0), 1}
{access apical[65]}
{pt3dclear()}
{pt3dadd(62.195,-203.196,148.72,1.74)}
{pt3dadd(63.268,-209.524,168.96,2.06)}
{pt3dadd(63.268,-213.208,166,2.06)}
{pt3dadd(63.618,-217.072,166,2.06)}
{pt3dadd(63.618,-217.253,166,2.06)}
{pt3dadd(63.799,-217.784,166,2.06)}
{pt3dadd(63.449,-217.604,166,2.06)}

{apical[65] connect apical[66](0), 1}
{access apical[66]}
{pt3dclear()}
{pt3dadd(63.449,-217.604,166,2.06)}
{pt3dadd(63.449,-217.604,166.04,1.1)}
{pt3dadd(63.268,-222.18,165.84,1.1)}
{pt3dadd(63.268,-222.35,166.64,1.1)}
{pt3dadd(64.511,-229.209,171.04,1.1)}
{pt3dadd(62.025,-231.672,174.88,1.1)}
{pt3dadd(62.737,-236.768,178.88,1.1)}
{pt3dadd(62.907,-236.768,178.88,1.1)}
{pt3dadd(59.697,-245.198,178.96,1.1)}
{pt3dadd(59.528,-245.198,178.96,1.1)}
{pt3dadd(58.104,-246.611,193.44,1.1)}
{pt3dadd(57.562,-246.78,193.44,1.1)}

{apical[66] connect apical[67](0), 1}
{access apical[67]}
{pt3dclear()}
{pt3dadd(57.562,-246.78,193.44,1.1)}
{pt3dadd(57.562,-246.78,193.48,0.8)}
{pt3dadd(58.274,-248.193,178.32,0.8)}
{pt3dadd(59.697,-249.424,179.84,0.8)}
{pt3dadd(59.878,-249.594,180.48,0.8)}
{pt3dadd(59.697,-250.125,203.04,0.8)}
{pt3dadd(59.528,-250.125,203.04,0.8)}
{pt3dadd(58.274,-249.944,201.36,0.8)}
{pt3dadd(58.104,-249.944,200.4,0.8)}
{pt3dadd(57.381,-249.944,197.44,0.8)}
{pt3dadd(57.211,-250.125,196.48,0.8)}
{pt3dadd(57.381,-250.826,192.32,0.8)}
{pt3dadd(57.562,-251.176,191.44,0.8)}
{pt3dadd(57.562,-251.707,189.84,0.8)}
{pt3dadd(57.562,-252.057,189.36,0.8)}
{pt3dadd(57.742,-252.588,188.88,0.8)}
{pt3dadd(57.923,-253.108,188.88,0.8)}
{pt3dadd(58.104,-254.34,189.44,0.8)}
{pt3dadd(58.104,-254.521,189.52,0.8)}
{pt3dadd(58.081,-256.408,158.4,1.1)}
{pt3dadd(57.675,-258.272,158.4,1.1)}
{pt3dadd(57.562,-259.447,158.4,1.1)}
{pt3dadd(57.584,-260.95,158.4,1.1)}
{pt3dadd(56.714,-262.623,147.28,1.1)}
{pt3dadd(55.844,-264.295,172.64,1.1)}
{pt3dadd(55.11,-266.284,176.64,1.1)}
{pt3dadd(55.008,-266.521,176.24,1.1)}
{pt3dadd(54.85,-269.99,166,1.1)}
{pt3dadd(54.748,-270.216,166,1.1)}
{pt3dadd(54.974,-272.205,176,1.1)}
{pt3dadd(55.392,-272.793,175.92,1.1)}
{pt3dadd(57.302,-274.691,176.08,1.1)}
{pt3dadd(57.426,-275.019,176.08,1.1)}
{pt3dadd(57.313,-277.143,176.32,1.1)}
{pt3dadd(57.211,-277.369,176.32,1.1)}
{pt3dadd(53.81,-282.319,176.32,1.1)}
{pt3dadd(53.641,-282.387,176.32,1.1)}
{pt3dadd(53.833,-288.172,176.88,1.1)}
{pt3dadd(54.307,-296.116,188.4,1.1)}
{pt3dadd(55.901,-303.992,188.4,0.8)}
{pt3dadd(56.161,-309.947,198.8,0.8)}
{pt3dadd(57.098,-312.784,200.4,0.8)}
{pt3dadd(59.923,-316.015,202.56,0.8)}
{pt3dadd(59.98,-316.185,202.48,0.8)}
{pt3dadd(63.607,-321.925,183.44,0.8)}
{pt3dadd(67.517,-330.773,183.52,0.8)}
{pt3dadd(68.263,-336.536,200.24,0.8)}
{pt3dadd(68.331,-336.694,200.24,0.8)}
{pt3dadd(69.506,-343.034,202.72,0.8)}
{pt3dadd(69.574,-343.203,203.44,0.8)}
{pt3dadd(71.868,-350.424,204.56,0.8)}
{pt3dadd(72.399,-350.774,204.64,0.8)}
{pt3dadd(74.399,-356.786,204.96,0.8)}
{pt3dadd(75.834,-359.43,204.96,0.48)}
{pt3dadd(74.692,-363.294,206.08,0.48)}
{pt3dadd(74.613,-364.085,206.08,0.48)}
{pt3dadd(74.681,-365.193,206.08,0.48)}
{pt3dadd(75.19,-367.453,206.08,0.48)}
{pt3dadd(75.676,-368.199,206.08,0.48)}
{pt3dadd(80.173,-368.877,206.08,0.48)}
{pt3dadd(80.568,-368.911,206.08,0.48)}
{pt3dadd(80.794,-369.001,206,0.48)}

{apical[66] connect apical[68](0), 1}
{access apical[68]}
{pt3dclear()}
{pt3dadd(57.562,-246.78,193.44,1.1)}
{pt3dadd(54.895,-245.548,176.24,0.8)}
{pt3dadd(54.895,-245.379,176.24,0.8)}
{pt3dadd(52.217,-245.91,176.32,0.8)}
{pt3dadd(52.036,-245.91,176.32,0.8)}
{pt3dadd(45.629,-245.198,176.32,0.8)}
{pt3dadd(41.877,-247.492,176.32,0.8)}
{pt3dadd(41.708,-247.662,176.32,0.8)}
{pt3dadd(39.561,-251.006,175.04,0.8)}
{pt3dadd(39.561,-251.176,175.04,0.8)}
{pt3dadd(39.742,-254.34,175.12,0.8)}
{pt3dadd(39.742,-255.04,175.12,0.8)}
{pt3dadd(38.137,-259.267,175.2,0.8)}
{pt3dadd(37.956,-259.617,175.2,0.8)}
{pt3dadd(37.787,-260.137,175.2,0.8)}
{pt3dadd(37.425,-268.228,171.12,0.8)}
{pt3dadd(37.606,-271.392,171.12,0.8)}
{pt3dadd(38.668,-272.623,171.12,0.8)}
{pt3dadd(38.668,-272.793,171.12,0.8)}
{pt3dadd(37.425,-277.188,171.12,0.8)}
{pt3dadd(37.425,-277.539,171.12,0.8)}
{pt3dadd(39.391,-281.064,171.12,0.8)}
{pt3dadd(39.391,-281.234,171.12,0.8)}
{pt3dadd(39.742,-283.867,171.12,0.8)}
{pt3dadd(39.561,-284.048,171.12,0.8)}
{pt3dadd(39.561,-284.228,170.72,0.8)}
{pt3dadd(38.318,-284.929,184.72,0.8)}
{pt3dadd(37.787,-285.099,185.44,0.8)}
{pt3dadd(35.289,-286.33,167.52,0.8)}
{pt3dadd(35.289,-286.511,167.36,0.8)}
{pt3dadd(34.216,-288.093,187.44,0.8)}
{pt3dadd(34.216,-288.263,187.68,0.8)}
{pt3dadd(33.866,-292.489,188.96,0.8)}
{pt3dadd(33.866,-292.658,188.96,0.8)}
{pt3dadd(33.685,-293.008,189.04,0.8)}

{apical[65] connect apical[69](0), 1}
{access apical[69]}
{pt3dclear()}
{pt3dadd(63.449,-217.604,166,2.06)}
{pt3dadd(67.901,-224.282,166.16,2.06)}
{pt3dadd(68.082,-224.463,166.16,2.06)}
{pt3dadd(70.749,-235.706,166.16,2.06)}
{pt3dadd(70.749,-235.887,166.16,2.06)}
{pt3dadd(72.184,-240.802,174.24,2.06)}
{pt3dadd(75.032,-244.147,177.68,2.06)}
{pt3dadd(76.274,-248.193,179.36,2.06)}
{pt3dadd(76.274,-248.362,179.76,2.06)}
{pt3dadd(76.986,-249.594,186.16,2.06)}
{pt3dadd(76.636,-249.775,186.08,2.06)}

{apical[69] connect apical[70](0), 1}
{access apical[70]}
{pt3dclear()}
{pt3dadd(76.636,-249.775,186.08,2.06)}
{pt3dadd(76.636,-249.775,186.12,1.1)}
{pt3dadd(74.851,-251.357,173.92,1.1)}
{pt3dadd(72.715,-253.639,173.92,1.1)}
{pt3dadd(71.461,-256.803,173.52,1.1)}
{pt3dadd(68.794,-259.267,173.52,1.1)}
{pt3dadd(68.794,-259.436,173.52,1.1)}
{pt3dadd(68.613,-266.465,173.44,1.1)}
{pt3dadd(66.116,-268.047,173.44,1.1)}
{pt3dadd(65.054,-272.793,173.44,0.8)}
{pt3dadd(65.054,-272.974,173.44,0.8)}
{pt3dadd(65.946,-275.437,173.44,0.8)}
{pt3dadd(66.116,-275.437,173.44,0.8)}
{pt3dadd(65.054,-282.816,173.44,0.8)}
{pt3dadd(65.946,-286.161,173.44,0.8)}
{pt3dadd(63.087,-294.941,171.44,0.8)}
{pt3dadd(62.376,-296.353,181.44,0.8)}
{pt3dadd(62.195,-296.353,181.44,0.8)}
{pt3dadd(61.302,-299.336,181.44,0.8)}
{pt3dadd(61.483,-301.619,181.44,0.8)}
{pt3dadd(61.483,-301.8,181.44,0.8)}
{pt3dadd(61.132,-303.563,167.6,0.8)}
{pt3dadd(59.697,-304.433,167.68,0.8)}
{pt3dadd(59.528,-304.433,167.68,0.8)}
{pt3dadd(61.302,-309.179,167.68,0.8)}
{pt3dadd(61.302,-309.36,167.68,0.8)}
{pt3dadd(61.302,-309.529,167.68,0.8)}
{pt3dadd(60.421,-313.224,167.6,0.8)}
{pt3dadd(60.24,-313.405,167.6,0.8)}
{pt3dadd(60.059,-313.925,167.68,0.8)}
{pt3dadd(58.986,-317.801,167.68,0.8)}
{pt3dadd(58.986,-317.97,167.76,0.8)}
{pt3dadd(60.771,-323.247,167.76,0.8)}
{pt3dadd(60.952,-323.247,167.84,0.8)}
{pt3dadd(61.132,-323.767,168.24,0.8)}
{pt3dadd(62.376,-328.163,163.68,0.8)}
{pt3dadd(63.449,-330.095,169.28,0.8)}
{pt3dadd(64.511,-330.445,169.28,0.8)}
{pt3dadd(64.692,-330.626,169.28,0.8)}
{pt3dadd(64.511,-331.858,169.28,0.8)}
{pt3dadd(64.342,-332.027,169.28,0.8)}
{pt3dadd(63.087,-333.609,160.48,0.8)}
{pt3dadd(64.161,-335.191,157.76,0.8)}
{pt3dadd(64.161,-335.372,157.92,0.8)}
{pt3dadd(59.697,-336.773,151.6,0.8)}
{pt3dadd(59.697,-336.954,151.52,0.8)}
{pt3dadd(60.952,-342.231,146.32,0.8)}
{pt3dadd(61.132,-342.231,146.4,0.8)}
{pt3dadd(62.195,-348.209,145.92,0.8)}
{pt3dadd(62.195,-348.378,145.92,0.8)}
{pt3dadd(61.664,-355.238,145.52,0.8)}
{pt3dadd(61.664,-355.407,145.6,0.8)}
{pt3dadd(62.556,-358.752,145.76,0.8)}
{pt3dadd(64.342,-363.148,144.96,0.8)}
{pt3dadd(64.342,-363.317,145.04,0.8)}
{pt3dadd(64.161,-365.611,145.04,0.8)}
{pt3dadd(64.161,-365.43,145.04,0.8)}
{pt3dadd(64.873,-366.662,145.04,0.8)}
{pt3dadd(64.873,-367.012,145.04,0.8)}
{pt3dadd(64.873,-371.058,144.88,0.8)}
{pt3dadd(64.873,-371.227,145.2,0.8)}

{apical[69] connect apical[71](0), 1}
{access apical[71]}
{pt3dclear()}
{pt3dadd(76.636,-249.775,186.08,2.06)}
{pt3dadd(76.455,-255.221,179.04,2.06)}
{pt3dadd(76.455,-255.391,179.12,2.06)}
{pt3dadd(79.664,-260.137,179.12,2.06)}
{pt3dadd(79.664,-260.318,179.12,2.06)}
{pt3dadd(79.664,-264.013,179.12,2.06)}
{pt3dadd(79.845,-264.182,179.12,2.06)}
{pt3dadd(79.845,-264.363,179.12,2.06)}
{pt3dadd(80.738,-270.341,179.12,2.06)}
{pt3dadd(80.738,-270.51,179.12,2.06)}
{pt3dadd(84.297,-277.369,179.12,2.06)}
{pt3dadd(87.857,-281.584,188.48,2.06)}
{pt3dadd(87.857,-281.584,188.08,2.06)}

{apical[71] connect apical[72](0), 1}
{access apical[72]}
{pt3dclear()}
{pt3dadd(87.857,-281.584,188.08,2.06)}
{pt3dadd(87.857,-281.584,188.12,1.74)}
{pt3dadd(91.066,-283.347,171.76,1.74)}
{pt3dadd(91.066,-283.166,171.76,1.74)}

{apical[72] connect apical[73](0), 1}
{access apical[73]}
{pt3dclear()}
{pt3dadd(91.066,-283.166,171.76,1.74)}
{pt3dadd(91.066,-283.166,171.799,1.1)}
{pt3dadd(90.716,-285.63,185.2,1.1)}
{pt3dadd(90.897,-287.392,184.72,1.1)}
{pt3dadd(91.066,-287.562,184.72,1.1)}
{pt3dadd(91.609,-289.844,184.72,0.8)}
{pt3dadd(91.609,-290.025,184.72,0.8)}
{pt3dadd(91.959,-291.426,184.72,0.8)}
{pt3dadd(92.14,-291.777,184.72,0.8)}
{pt3dadd(92.49,-293.89,184.72,0.8)}
{pt3dadd(92.49,-294.071,184.64,0.8)}
{pt3dadd(92.49,-294.24,173.68,0.8)}
{pt3dadd(92.671,-294.421,173.68,0.8)}
{pt3dadd(92.852,-295.291,173.68,0.8)}
{pt3dadd(94.637,-299.517,173.68,0.8)}
{pt3dadd(94.637,-299.687,173.68,0.8)}
{pt3dadd(94.456,-299.868,173.68,0.8)}
{pt3dadd(92.671,-304.082,173.68,0.8)}
{pt3dadd(92.671,-304.263,173.68,0.8)}
{pt3dadd(92.671,-304.614,173.68,0.8)}
{pt3dadd(92.49,-306.727,173.52,0.8)}
{pt3dadd(92.49,-306.896,175.2,0.8)}
{pt3dadd(92.49,-307.077,176.88,0.8)}
{pt3dadd(92.852,-309.009,180.56,0.8)}
{pt3dadd(92.852,-309.179,180.56,0.8)}
{pt3dadd(90.173,-311.993,180.56,0.8)}
{pt3dadd(90.004,-311.993,180.56,0.8)}
{pt3dadd(88.399,-315.337,186.32,0.8)}
{pt3dadd(88.399,-315.688,186.32,0.8)}
{pt3dadd(89.462,-318.501,186.32,0.8)}
{pt3dadd(90.004,-319.202,186.32,0.8)}
{pt3dadd(91.609,-320.603,186.32,0.8)}
{pt3dadd(91.778,-320.784,186.32,0.8)}
{pt3dadd(90.897,-322.716,186.32,0.8)}
{pt3dadd(89.823,-323.767,174.4,0.8)}
{pt3dadd(90.716,-324.999,174.72,0.8)}
{pt3dadd(89.642,-327.112,187.84,0.8)}
{pt3dadd(89.642,-327.281,187.84,0.8)}
{pt3dadd(91.066,-328.513,169.52,0.8)}
{pt3dadd(91.959,-328.513,169.44,0.8)}
{pt3dadd(91.959,-328.694,169.44,0.8)}
{pt3dadd(91.778,-331.858,162.24,0.8)}
{pt3dadd(96.411,-336.604,162.16,0.8)}
{pt3dadd(96.592,-336.604,162.16,0.8)}
{pt3dadd(98.377,-336.073,160.16,0.8)}
{pt3dadd(102.479,-339.587,160.16,0.8)}
{pt3dadd(102.649,-339.587,160.16,0.8)}
{pt3dadd(102.829,-339.587,160.16,0.8)}

{apical[72] connect apical[74](0), 1}
{access apical[74]}
{pt3dclear()}
{pt3dadd(91.066,-283.166,171.76,1.74)}
{pt3dadd(92.49,-285.449,171.2,1.42)}
{pt3dadd(92.49,-285.63,171.04,1.42)}
{pt3dadd(92.49,-288.263,170.96,1.42)}
{pt3dadd(92.671,-288.263,170.96,1.42)}
{pt3dadd(95.699,-287.031,164.56,1.42)}
{pt3dadd(97.304,-287.381,168.32,1.42)}
{pt3dadd(96.411,-289.675,162.16,1.42)}
{pt3dadd(96.411,-289.844,162.08,1.42)}
{pt3dadd(96.592,-291.777,158.64,1.42)}
{pt3dadd(102.479,-293.89,158.96,1.1)}
{pt3dadd(103.541,-297.585,158.08,0.8)}
{pt3dadd(106.039,-299.167,158,0.8)}
{pt3dadd(106.4,-299.167,158,0.8)}
{pt3dadd(108.886,-300.919,158,0.8)}
{pt3dadd(109.067,-300.919,157.92,0.8)}
{pt3dadd(110.491,-301.981,157.92,0.8)}
{pt3dadd(110.852,-302.331,157.92,0.8)}
{pt3dadd(112.988,-303.032,157.92,0.8)}
{pt3dadd(114.062,-303.032,157.92,0.8)}
{pt3dadd(116.909,-303.563,157.92,0.8)}
{pt3dadd(117.09,-303.563,157.92,0.8)}
{pt3dadd(119.045,-304.614,156,0.8)}
{pt3dadd(119.587,-304.783,156.08,0.8)}
{pt3dadd(121.723,-305.145,156.24,0.8)}
{pt3dadd(122.616,-305.314,156.24,0.8)}
{pt3dadd(128.322,-313.224,170.56,0.8)}
{pt3dadd(132.774,-314.456,170.56,0.8)}
{pt3dadd(135.622,-315.857,170.56,0.8)}
{pt3dadd(135.622,-316.038,170.56,0.8)}
{pt3dadd(137.046,-319.021,170.56,0.8)}
{pt3dadd(137.046,-319.202,170.56,0.8)}
{pt3dadd(136.696,-323.948,161.52,0.8)}
{pt3dadd(136.696,-324.129,161.52,0.8)}
{pt3dadd(137.408,-327.993,161.52,0.8)}
{pt3dadd(137.408,-328.163,161.52,0.8)}
{pt3dadd(138.65,-330.276,161.52,0.8)}
{pt3dadd(138.65,-330.445,161.52,0.8)}
{pt3dadd(141.86,-330.445,161.52,0.8)}
{pt3dadd(142.221,-330.445,161.52,0.8)}
{pt3dadd(144.357,-331.157,161.52,0.8)}
{pt3dadd(144.538,-331.327,161.52,0.8)}
{pt3dadd(145.6,-332.208,161.52,0.8)}
{pt3dadd(147.205,-334.14,161.52,0.8)}
{pt3dadd(147.205,-334.321,161.52,0.8)}
{pt3dadd(147.917,-335.022,161.52,0.8)}
{pt3dadd(149.521,-337.655,161.52,0.8)}
{pt3dadd(150.956,-340.469,161.52,0.8)}
{pt3dadd(151.307,-342.231,161.44,0.8)}
{pt3dadd(152.38,-343.101,161.44,0.8)}
{pt3dadd(152.38,-343.282,161.44,0.8)}
{pt3dadd(152.561,-345.045,161.44,0.8)}
{pt3dadd(152.561,-345.215,161.44,0.8)}
{pt3dadd(152.561,-345.395,161.44,0.8)}
{pt3dadd(152.73,-345.565,161.44,0.8)}
{pt3dadd(152.73,-345.565,162,1.1)}
{pt3dadd(154.064,-344.955,169.6,1.1)}
{pt3dadd(153.883,-345.305,169.6,1.1)}
{pt3dadd(153.883,-346.887,169.6,1.1)}
{pt3dadd(153.883,-347.068,169.6,1.1)}
{pt3dadd(154.776,-348.469,169.6,1.1)}
{pt3dadd(154.776,-348.65,169.6,1.1)}
{pt3dadd(155.487,-349.35,169.6,1.1)}
{pt3dadd(155.487,-349.531,169.84,1.1)}
{pt3dadd(155.487,-349.881,170.96,1.1)}
{pt3dadd(153.34,-351.283,170.8,1.1)}
{pt3dadd(153.171,-351.463,170.48,1.1)}
{pt3dadd(155.657,-352.514,164.4,1.1)}
{pt3dadd(155.838,-352.514,164.4,1.1)}
{pt3dadd(156.73,-353.045,164.4,1.1)}
{pt3dadd(156.73,-353.215,164.4,1.1)}
{pt3dadd(157.262,-354.096,167.12,1.1)}
{pt3dadd(157.262,-354.277,167.12,1.1)}
{pt3dadd(156.73,-355.509,167.04,1.1)}
{pt3dadd(156.55,-355.509,167.04,1.1)}
{pt3dadd(156.911,-356.209,167.04,1.1)}
{pt3dadd(157.442,-356.379,166.96,1.1)}
{pt3dadd(159.759,-355.859,166.08,1.1)}
{pt3dadd(159.94,-355.859,166,1.1)}
{pt3dadd(161.013,-356.379,164.88,1.1)}
{pt3dadd(161.183,-356.56,164.8,1.1)}
{pt3dadd(161.183,-357.091,164.72,1.1)}
{pt3dadd(160.832,-358.492,167.92,1.1)}
{pt3dadd(160.832,-358.842,167.76,1.1)}
{pt3dadd(161.013,-360.605,166.64,1.1)}
{pt3dadd(162.256,-362.006,166.64,1.1)}

{apical[74] connect apical[75](0), 1}
{access apical[75]}
{pt3dclear()}
{pt3dadd(162.256,-362.006,166.64,1.1)}
{pt3dadd(162.256,-362.187,166.64,1.1)}
{pt3dadd(162.787,-362.707,166.64,1.1)}
{pt3dadd(162.968,-362.707,166.64,1.1)}
{pt3dadd(164.934,-363.588,166.64,1.1)}
{pt3dadd(165.646,-365.521,165.6,1.1)}
{pt3dadd(165.816,-365.871,165.84,1.1)}
{pt3dadd(167.42,-365.871,167.36,1.1)}
{pt3dadd(167.601,-365.871,167.36,1.1)}
{pt3dadd(169.025,-367.634,167.36,1.1)}
{pt3dadd(169.025,-367.803,167.36,1.1)}
{pt3dadd(169.025,-367.283,167.36,1.1)}

{apical[75] connect apical[76](0), 1}
{access apical[76]}
{pt3dclear()}
{pt3dadd(169.025,-367.283,167.36,1.1)}
{pt3dadd(169.025,-367.283,167.4,0.8)}
{pt3dadd(169.737,-369.747,165.52,0.8)}
{pt3dadd(174.2,-372.549,164.4,0.8)}
{pt3dadd(173.839,-377.826,164.32,0.8)}
{pt3dadd(173.658,-377.826,164.32,0.8)}
{pt3dadd(175.805,-383.103,164.72,0.8)}
{pt3dadd(175.805,-383.454,164.72,0.8)}
{pt3dadd(176.155,-389.081,167.92,0.8)}
{pt3dadd(176.336,-389.431,167.84,0.8)}
{pt3dadd(174.37,-396.991,167.6,0.8)}
{pt3dadd(174.551,-397.161,167.6,0.8)}
{pt3dadd(175.262,-403.319,167.52,0.8)}
{pt3dadd(174.551,-407.884,164.32,0.8)}
{pt3dadd(175.443,-416.495,164.32,0.8)}
{pt3dadd(175.443,-416.676,164.32,0.8)}
{pt3dadd(172.596,-424.405,164.32,0.8)}
{pt3dadd(172.596,-424.586,164.32,0.8)}
{pt3dadd(172.946,-430.563,164.24,0.8)}
{pt3dadd(173.127,-430.733,164.24,0.8)}
{pt3dadd(172.415,-435.66,164.24,0.8)}
{pt3dadd(169.918,-438.643,165.28,0.8)}
{pt3dadd(169.737,-438.824,165.28,0.8)}
{pt3dadd(168.132,-442.858,167.76,0.8)}
{pt3dadd(168.132,-443.039,164.8,0.8)}
{pt3dadd(166.539,-447.084,165.36,0.8)}
{pt3dadd(166.539,-447.253,165.76,0.8)}
{pt3dadd(164.573,-451.129,167.04,0.8)}
{pt3dadd(164.573,-451.48,166.96,0.8)}
{pt3dadd(161.544,-456.045,166.88,0.8)}
{pt3dadd(161.364,-456.045,166.88,0.8)}
{pt3dadd(161.364,-456.576,167.28,0.8)}

{apical[75] connect apical[77](0), 1}
{access apical[77]}
{pt3dclear()}
{pt3dadd(169.025,-367.283,167.36,1.1)}
{pt3dadd(170.991,-367.803,167.2,1.1)}
{pt3dadd(171.172,-367.803,167.2,1.1)}
{pt3dadd(172.946,-368.165,166.96,1.1)}
{pt3dadd(172.946,-368.334,165.6,1.1)}
{pt3dadd(175.093,-368.685,164.64,1.1)}
{pt3dadd(175.262,-368.685,164.56,1.1)}
{pt3dadd(178.291,-367.283,164.24,1.1)}
{pt3dadd(178.472,-367.283,164.08,1.1)}
{pt3dadd(179.726,-369.916,167.92,1.1)}
{pt3dadd(180.076,-370.097,167.92,1.1)}
{pt3dadd(186.133,-366.752,167.28,1.1)}
{pt3dadd(186.314,-366.752,167.2,1.1)}
{pt3dadd(191.309,-367.283,166.96,1.1)}
{pt3dadd(191.489,-367.283,166.96,1.1)}
{pt3dadd(196.292,-367.103,166.72,1.1)}
{pt3dadd(197.184,-366.933,166.32,1.1)}
{pt3dadd(198.077,-366.933,167.84,1.1)}
{pt3dadd(198.077,-367.103,167.84,1.1)}
{pt3dadd(197.365,-370.798,164.72,1.1)}
{pt3dadd(197.896,-370.267,164.32,1.1)}

{apical[77] connect apical[78](0), 1}
{access apical[78]}
{pt3dclear()}
{pt3dadd(197.896,-370.267,164.32,1.1)}
{pt3dadd(197.896,-370.267,164.359,0.8)}
{pt3dadd(200.213,-370.798,164.08,0.8)}
{pt3dadd(199.863,-374.131,167.28,0.8)}
{pt3dadd(202.36,-374.312,164.32,0.8)}
{pt3dadd(202.71,-374.131,164.32,0.8)}
{pt3dadd(204.315,-373.781,165.04,0.8)}
{pt3dadd(204.496,-373.781,164.16,0.8)}
{pt3dadd(204.676,-375.013,165.12,0.8)}
{pt3dadd(204.676,-375.193,165.12,0.8)}
{pt3dadd(204.496,-376.425,166.48,0.8)}
{pt3dadd(204.315,-376.425,165.6,0.8)}
{pt3dadd(204.134,-376.775,165.04,0.8)}
{pt3dadd(204.134,-377.295,165.76,0.8)}
{pt3dadd(204.134,-377.476,165.28,0.8)}
{pt3dadd(206.812,-378.007,165.76,0.8)}
{pt3dadd(206.993,-378.007,165.76,0.8)}
{pt3dadd(208.417,-376.595,167.92,0.8)}
{pt3dadd(208.597,-376.595,166.16,0.8)}
{pt3dadd(210.552,-375.363,164.88,0.8)}
{pt3dadd(210.733,-375.363,164.88,0.8)}
{pt3dadd(212.338,-375.894,164.8,0.8)}
{pt3dadd(212.519,-375.894,164.8,0.8)}
{pt3dadd(216.259,-373.08,166.4,0.8)}
{pt3dadd(216.259,-372.911,165.76,0.8)}
{pt3dadd(217.683,-373.611,167.76,0.8)}
{pt3dadd(217.864,-373.781,167.84,0.8)}
{pt3dadd(220.18,-372.911,165.04,0.8)}
{pt3dadd(220.711,-372.73,165.04,0.8)}
{pt3dadd(226.768,-371.329,164.72,0.8)}
{pt3dadd(226.949,-371.148,164.4,0.8)}
{pt3dadd(232.474,-367.984,167.68,0.8)}
{pt3dadd(232.655,-367.803,167.84,0.8)}
{pt3dadd(235.684,-365.521,166,0.8)}
{pt3dadd(236.215,-365.521,166.24,0.8)}
{pt3dadd(240.317,-364.82,164,0.8)}
{pt3dadd(241.029,-364.639,167.92,0.8)}
{pt3dadd(242.995,-364.119,167.68,0.8)}
{pt3dadd(243.345,-363.939,167.6,0.8)}
{pt3dadd(246.023,-363.769,167.6,0.8)}
{pt3dadd(246.373,-363.588,167.6,0.8)}

{apical[77] connect apical[79](0), 1}
{access apical[79]}
{pt3dclear()}
{pt3dadd(197.896,-370.267,164.32,1.1)}
{pt3dadd(197.004,-373.431,164.08,0.8)}
{pt3dadd(198.789,-376.425,167.52,0.8)}
{pt3dadd(198.97,-376.945,167.52,0.8)}
{pt3dadd(200.213,-379.058,164.48,0.8)}
{pt3dadd(200.213,-379.228,165.04,0.8)}
{pt3dadd(204.846,-379.939,167.36,0.8)}
{pt3dadd(205.207,-379.939,167.12,0.8)}
{pt3dadd(210.914,-378.177,166.16,0.8)}
{pt3dadd(213.4,-377.295,164.16,0.8)}
{pt3dadd(213.762,-377.295,164.16,0.8)}
{pt3dadd(215.366,-378.007,164,0.8)}
{pt3dadd(215.547,-378.007,164,0.8)}
{pt3dadd(218.575,-375.193,166.08,0.8)}
{pt3dadd(218.756,-375.193,164,0.8)}
{pt3dadd(221.604,-376.425,167.28,0.8)}
{pt3dadd(222.135,-376.425,166.72,0.8)}
{pt3dadd(228.022,-373.962,166.96,0.8)}
{pt3dadd(228.553,-373.611,167.04,0.8)}
{pt3dadd(233.186,-371.679,166.64,0.8)}
{pt3dadd(233.367,-371.679,166.56,0.8)}
{pt3dadd(235.503,-371.498,165.36,0.8)}
{pt3dadd(235.864,-371.148,165.28,0.8)}
{pt3dadd(239.424,-368.515,165.44,0.8)}
{pt3dadd(240.136,-368.334,165.28,0.8)}
{pt3dadd(243.345,-367.634,164.72,0.8)}
{pt3dadd(243.526,-367.453,164.4,0.8)}
{pt3dadd(245.481,-364.82,166.8,0.8)}
{pt3dadd(246.193,-364.47,166.8,0.8)}
{pt3dadd(252.611,-361.837,166.72,0.8)}
{pt3dadd(252.973,-361.656,166.72,0.8)}
{pt3dadd(257.244,-360.424,166.56,0.8)}
{pt3dadd(259.21,-358.842,166.32,0.8)}
{pt3dadd(259.391,-358.673,166.32,0.8)}
{pt3dadd(259.391,-358.142,166.32,0.8)}

{apical[74] connect apical[80](0), 1}
{access apical[80]}
{pt3dclear()}
{pt3dadd(162.256,-362.006,166.64,1.1)}
{pt3dadd(162.256,-362.006,166.679,0.8)}
{pt3dadd(159.94,-364.119,167.04,0.8)}
{pt3dadd(156.55,-365.521,167.04,0.8)}
{pt3dadd(156.38,-365.521,167.04,0.8)}
{pt3dadd(152.809,-368.685,167.04,0.8)}
{pt3dadd(152.459,-372.38,167.12,0.8)}
{pt3dadd(152.459,-372.549,167.12,0.8)}
{pt3dadd(148.357,-377.295,167.12,0.8)}
{pt3dadd(148.357,-377.476,167.12,0.8)}
{pt3dadd(147.996,-377.826,167.12,0.8)}
{pt3dadd(146.933,-383.454,167.12,0.8)}
{pt3dadd(146.933,-383.623,167.12,0.8)}
{pt3dadd(145.148,-384.685,167.12,0.8)}
{pt3dadd(144.967,-384.855,167.12,0.8)}
{pt3dadd(143.905,-386.787,167.12,0.8)}
{pt3dadd(143.905,-386.968,167.12,0.8)}
{pt3dadd(144.786,-390.482,167.6,0.8)}
{pt3dadd(144.786,-390.663,167.6,0.8)}
{pt3dadd(144.786,-390.833,167.6,0.8)}
{pt3dadd(145.679,-392.064,167.52,0.8)}
{pt3dadd(145.329,-393.296,166.4,0.8)}
{pt3dadd(145.329,-393.465,165.68,0.8)}
{pt3dadd(143.905,-394.528,164.64,0.8)}
{pt3dadd(143.905,-394.697,164.48,0.8)}
{pt3dadd(144.436,-397.511,164.72,0.8)}
{pt3dadd(144.436,-397.692,164.48,0.8)}
{pt3dadd(141.939,-400.856,165.36,0.8)}
{pt3dadd(141.939,-401.206,164.96,0.8)}
{pt3dadd(143.905,-402.257,164.88,0.8)}
{pt3dadd(144.075,-403.138,164.24,0.8)}
{pt3dadd(141.758,-405.071,165.28,0.8)}
{pt3dadd(141.758,-405.251,165.28,0.8)}
{pt3dadd(140.515,-408.415,166.88,0.8)}
{pt3dadd(140.334,-408.585,166.56,0.8)}
{pt3dadd(139.622,-412.28,165.92,0.8)}
{pt3dadd(139.442,-412.981,165.92,0.8)}
{pt3dadd(137.837,-416.495,165.92,0.8)}
{pt3dadd(137.837,-416.676,165.92,0.8)}
{pt3dadd(134.989,-418.077,164.72,0.8)}
{pt3dadd(134.628,-421.241,165.2,0.8)}
{pt3dadd(133.385,-423.704,164,0.8)}
{pt3dadd(133.204,-423.704,164,0.8)}
{pt3dadd(133.385,-424.405,167.04,0.8)}
{pt3dadd(133.204,-424.586,166.96,0.8)}
{pt3dadd(130.537,-427.569,166.72,0.8)}
{pt3dadd(130.537,-427.75,166.64,0.8)}
{pt3dadd(130.887,-429.682,165.68,0.8)}
{pt3dadd(127.147,-437.761,165.36,0.8)}
{pt3dadd(127.509,-438.824,165.28,0.8)}
{pt3dadd(125.181,-439.694,164.24,0.8)}
{pt3dadd(125.181,-440.055,164.16,0.8)}
{pt3dadd(126.254,-442.688,166.08,0.8)}
{pt3dadd(126.435,-442.688,165.92,0.8)}
{pt3dadd(124.65,-444.44,165.68,0.8)}
{pt3dadd(123.588,-444.801,165.68,0.8)}
{pt3dadd(122.864,-445.321,165.68,0.8)}
{pt3dadd(120.909,-446.022,165.44,0.8)}
{pt3dadd(120.378,-446.203,164.8,0.8)}
{pt3dadd(119.836,-446.203,164.56,0.8)}
{pt3dadd(120.017,-446.203,164.56,0.8)}

{apical[71] connect apical[81](0), 1}
{access apical[81]}
{pt3dclear()}
{pt3dadd(87.857,-281.584,188.08,2.06)}
{pt3dadd(91.609,-292.489,196.64,2.06)}
{pt3dadd(92.253,-295.189,180.24,2.06)}
{pt3dadd(93.484,-299.246,177.2,2.06)}
{pt3dadd(93.552,-299.404,177.2,2.06)}
{pt3dadd(95.134,-303.879,177.12,2.06)}
{pt3dadd(95.36,-303.981,177.12,2.06)}
{pt3dadd(96.468,-307.698,177.12,2.06)}

{apical[81] connect apical[82](0), 1}
{access apical[82]}
{pt3dclear()}
{pt3dadd(96.468,-307.698,177.12,2.06)}
{pt3dadd(96.468,-307.698,177.16,1.42)}
{pt3dadd(95.123,-310.128,179.6,1.42)}
{pt3dadd(93.688,-312.784,179.6,1.42)}
{pt3dadd(93.518,-312.84,177.92,1.42)}
{pt3dadd(94.095,-316.207,178.88,1.42)}
{pt3dadd(93.202,-316.377,207.52,1.42)}
{pt3dadd(95.53,-317.902,186.8,1.42)}
{pt3dadd(93.823,-321.801,214.72,1.42)}
{pt3dadd(98.321,-320.58,222.08,1.42)}
{pt3dadd(98.434,-323.756,208.8,1.42)}
{pt3dadd(98.626,-324.242,208.64,1.42)}
{pt3dadd(100.841,-324.502,220.16,1.42)}
{pt3dadd(101.134,-324.761,221.68,1.42)}
{pt3dadd(104.863,-329.327,222.48,1.1)}
{pt3dadd(103.168,-332.276,237.36,1.1)}
{pt3dadd(103.293,-332.604,237.52,1.1)}
{pt3dadd(103.078,-334.954,236.4,1.1)}
{pt3dadd(103.146,-335.124,233.6,1.1)}
{pt3dadd(102.298,-338.299,241.36,1.1)}
{pt3dadd(102.197,-338.525,241.36,1.1)}
{pt3dadd(100.637,-339.904,241.68,1.1)}
{pt3dadd(100.366,-340.197,242.48,1.1)}
{pt3dadd(99.462,-342.265,228.32,1.1)}
{pt3dadd(99.293,-342.322,228.32,1.1)}
{pt3dadd(99.033,-342.615,228.32,1.1)}

{apical[81] connect apical[83](0), 1}
{access apical[83]}
{pt3dclear()}
{pt3dadd(96.468,-307.698,177.12,2.06)}
{pt3dadd(96.524,-307.868,177.12,2.06)}
{pt3dadd(96.468,-307.698,177.12,2.06)}
{pt3dadd(96.965,-311.857,177.12,2.06)}
{pt3dadd(97.733,-315.71,177.12,2.06)}
{pt3dadd(98.174,-318.75,172.8,2.06)}
{pt3dadd(98.197,-319.304,172.8,2.06)}
{pt3dadd(98.14,-319.145,172.8,2.06)}
{pt3dadd(98.038,-319.371,173.44,2.06)}
{pt3dadd(99.055,-324.829,180.96,2.06)}
{pt3dadd(100.671,-329.858,180.48,2.06)}
{pt3dadd(100.57,-330.095,180.48,2.06)}
{pt3dadd(102.016,-336.141,180.4,2.06)}
{pt3dadd(103.338,-340.909,180.32,2.06)}
{pt3dadd(103.406,-341.067,180.32,2.06)}
{pt3dadd(106.355,-348.028,180.32,2.06)}
{pt3dadd(106.197,-348.096,180.32,2.06)}

{apical[83] connect apical[84](0), 1}
{access apical[84]}
{pt3dclear()}
{pt3dadd(106.197,-348.096,180.32,2.06)}
{pt3dadd(106.197,-348.028,180.359,1.74)}
{pt3dadd(104.129,-348.537,180.32,1.74)}
{pt3dadd(103.903,-349.576,180.32,1.74)}

{apical[84] connect apical[85](0), 1}
{access apical[85]}
{pt3dclear()}
{pt3dadd(103.903,-349.576,180.32,1.74)}
{pt3dadd(103.903,-349.576,180.359,1.1)}
{pt3dadd(101.541,-355.159,171.92,1.1)}
{pt3dadd(100.117,-357.972,167.12,1.1)}
{pt3dadd(99.937,-357.972,167.2,1.1)}
{pt3dadd(96.196,-356.921,167.52,1.1)}
{pt3dadd(96.016,-356.921,167.44,1.1)}
{pt3dadd(94.773,-357.803,167.12,1.1)}
{pt3dadd(95.123,-358.323,167.12,1.1)}
{pt3dadd(96.016,-360.085,167.04,1.1)}
{pt3dadd(96.016,-360.616,167.04,1.1)}
{pt3dadd(94.773,-362.198,166.8,1.1)}
{pt3dadd(94.773,-362.368,166.8,1.1)}
{pt3dadd(91.202,-362.549,166.48,1.1)}
{pt3dadd(91.032,-362.549,165.6,1.1)}
{pt3dadd(91.383,-364.831,166.32,1.1)}
{pt3dadd(91.383,-365.362,166.24,1.1)}
{pt3dadd(91.563,-366.413,166.08,1.1)}
{pt3dadd(93.349,-368.346,166.08,1.1)}
{pt3dadd(93.88,-368.877,166,1.1)}
{pt3dadd(93.88,-372.391,165.6,1.1)}
{pt3dadd(93.88,-372.561,165.6,1.1)}
{pt3dadd(89.959,-373.792,165.36,1.1)}
{pt3dadd(89.778,-373.792,165.28,1.1)}
{pt3dadd(88.885,-374.843,165.12,1.1)}
{pt3dadd(87.462,-379.239,164.8,1.1)}
{pt3dadd(87.462,-379.42,164.48,1.1)}
{pt3dadd(88.354,-384.516,166.88,1.1)}
{pt3dadd(88.354,-384.697,166.88,1.1)}
{pt3dadd(85.857,-386.279,165.76,1.1)}
{pt3dadd(84.614,-385.917,165.76,1.1)}
{pt3dadd(84.433,-385.917,165.76,1.1)}
{pt3dadd(84.433,-391.025,164.8,1.1)}
{pt3dadd(84.614,-391.025,164.64,1.1)}

{apical[85] connect apical[86](0), 1}
{access apical[86]}
{pt3dclear()}
{pt3dadd(84.614,-391.025,164.64,1.1)}
{pt3dadd(84.614,-391.025,164.679,0.8)}
{pt3dadd(86.75,-391.725,166.96,0.8)}
{pt3dadd(87.462,-391.375,165.36,0.8)}
{pt3dadd(87.462,-391.194,166.96,0.8)}
{pt3dadd(88.173,-390.143,164.24,0.8)}
{pt3dadd(88.354,-390.143,164.24,0.8)}
{pt3dadd(88.885,-390.844,166.64,0.8)}
{pt3dadd(88.885,-391.375,165.92,0.8)}
{pt3dadd(88.885,-391.895,164.8,0.8)}
{pt3dadd(89.428,-392.245,166.8,0.8)}
{pt3dadd(89.597,-392.245,167.12,0.8)}
{pt3dadd(91.032,-391.375,166.88,0.8)}
{pt3dadd(91.202,-391.194,166.16,0.8)}
{pt3dadd(91.383,-391.194,165.84,0.8)}
{pt3dadd(91.744,-391.895,165.36,0.8)}
{pt3dadd(91.744,-392.245,165.84,0.8)}
{pt3dadd(91.744,-392.426,165.76,0.8)}
{pt3dadd(92.456,-393.307,164.48,0.8)}
{pt3dadd(92.456,-393.477,164,0.8)}
{pt3dadd(92.806,-394.189,166.48,0.8)}
{pt3dadd(92.806,-394.358,165.92,0.8)}
{pt3dadd(92.094,-395.409,165.36,0.8)}
{pt3dadd(91.914,-395.59,165.28,0.8)}
{pt3dadd(92.094,-394.709,165.04,0.8)}
{pt3dadd(92.275,-394.539,165.12,0.8)}
{pt3dadd(94.592,-392.957,164.4,0.8)}
{pt3dadd(94.773,-392.607,167.6,0.8)}
{pt3dadd(95.665,-391.895,165.84,0.8)}
{pt3dadd(95.665,-392.076,165.68,0.8)}
{pt3dadd(96.558,-393.477,167.28,0.8)}
{pt3dadd(96.727,-393.658,167.12,0.8)}
{pt3dadd(98.694,-393.126,164.4,0.8)}
{pt3dadd(99.225,-394.539,166.4,0.8)}
{pt3dadd(99.225,-394.709,166.16,0.8)}
{pt3dadd(99.756,-396.121,166.24,0.8)}
{pt3dadd(99.756,-396.471,166.24,0.8)}
{pt3dadd(98.874,-398.053,165.36,0.8)}
{pt3dadd(98.874,-398.223,165.36,0.8)}
{pt3dadd(99.044,-399.635,165.44,0.8)}
{pt3dadd(99.044,-399.986,165.04,0.8)}
{pt3dadd(100.117,-401.036,167.04,0.8)}
{pt3dadd(100.117,-401.217,167.04,0.8)}
{pt3dadd(98.332,-403.5,167.12,0.8)}
{pt3dadd(98.151,-403.5,167.12,0.8)}
{pt3dadd(97.439,-404.901,167.36,0.8)}
{pt3dadd(97.62,-405.082,166.72,0.8)}
{pt3dadd(98.874,-406.314,165.12,0.8)}
{pt3dadd(98.874,-406.483,165.04,0.8)}
{pt3dadd(99.756,-407.364,165.04,0.8)}
{pt3dadd(99.756,-407.545,164.72,0.8)}
{pt3dadd(98.874,-409.297,166,0.8)}
{pt3dadd(98.694,-409.478,166.16,0.8)}
{pt3dadd(97.27,-410.359,166,0.8)}
{pt3dadd(97.089,-410.529,165.04,0.8)}
{pt3dadd(97.089,-410.879,167.92,0.8)}
{pt3dadd(97.439,-412.291,167.28,0.8)}
{pt3dadd(97.62,-412.992,167.28,0.8)}
{pt3dadd(98.513,-414.224,167.28,0.8)}
{pt3dadd(98.513,-414.574,166.88,0.8)}
{pt3dadd(98.151,-415.625,166.96,0.8)}
{pt3dadd(97.982,-415.975,166.4,0.8)}
{pt3dadd(98.694,-417.388,164.24,0.8)}
{pt3dadd(98.694,-417.738,164.48,0.8)}
{pt3dadd(98.694,-419.67,164.32,0.8)}
{pt3dadd(98.694,-420.02,167.44,0.8)}
{pt3dadd(98.513,-421.953,166.48,0.8)}
{pt3dadd(98.332,-422.134,166.64,0.8)}
{pt3dadd(98.513,-423.015,166.64,0.8)}
{pt3dadd(98.513,-423.184,166.32,0.8)}
{pt3dadd(99.586,-424.066,166.8,0.8)}
{pt3dadd(99.756,-424.066,166.72,0.8)}
{pt3dadd(100.298,-425.298,165.12,0.8)}
{pt3dadd(100.298,-425.648,164.56,0.8)}
{pt3dadd(99.756,-426.179,164.48,0.8)}
{pt3dadd(99.756,-426.349,164.4,0.8)}
{pt3dadd(100.468,-427.049,167.6,0.8)}
{pt3dadd(100.649,-427.049,167.6,0.8)}
{pt3dadd(101.722,-427.58,167.92,0.8)}
{pt3dadd(101.903,-427.58,167.92,0.8)}
{pt3dadd(101.903,-428.462,167.92,0.8)}
{pt3dadd(101.903,-429.162,166.88,0.8)}
{pt3dadd(102.072,-429.513,166.48,0.8)}
{pt3dadd(103.146,-430.563,166.32,0.8)}
{pt3dadd(104.219,-431.094,164.8,0.8)}
{pt3dadd(104.75,-432.507,165.44,0.8)}
{pt3dadd(104.75,-432.676,165.52,0.8)}
{pt3dadd(106.355,-433.908,165.52,0.8)}
{pt3dadd(106.536,-433.908,164.88,0.8)}
{pt3dadd(108.491,-432.857,166.08,0.8)}
{pt3dadd(109.745,-434.79,166.32,0.8)}
{pt3dadd(109.915,-434.959,166.32,0.8)}
{pt3dadd(111.881,-436.541,166.24,0.8)}
{pt3dadd(112.062,-436.541,166.24,0.8)}

{apical[85] connect apical[87](0), 1}
{access apical[87]}
{pt3dclear()}
{pt3dadd(84.614,-391.025,164.64,1.1)}
{pt3dadd(80.512,-399.104,167.84,1.1)}
{pt3dadd(80.693,-399.285,167.84,1.1)}
{pt3dadd(81.586,-401.036,167.92,1.1)}
{pt3dadd(81.755,-401.737,164.08,1.1)}
{pt3dadd(83.36,-405.963,164.08,1.1)}
{pt3dadd(83.36,-406.133,164.08,1.1)}
{pt3dadd(85.676,-410.359,164.16,1.1)}
{pt3dadd(85.676,-410.529,164.16,1.1)}
{pt3dadd(85.676,-415.105,164.8,1.1)}
{pt3dadd(85.676,-415.275,164.88,1.1)}
{pt3dadd(87.462,-418.088,164.88,1.1)}
{pt3dadd(87.642,-418.088,164.88,1.1)}
{pt3dadd(87.823,-418.269,164.88,1.1)}

{apical[87] connect apical[88](0), 1}
{access apical[88]}
{pt3dclear()}
{pt3dadd(87.823,-418.269,164.88,1.1)}
{pt3dadd(87.823,-418.269,164.92,0.8)}
{pt3dadd(88.716,-422.484,164.96,0.8)}
{pt3dadd(88.716,-425.298,165.04,0.8)}
{pt3dadd(90.14,-426.349,167.04,0.8)}
{pt3dadd(90.32,-426.529,165.28,0.8)}
{pt3dadd(93.349,-433.208,166.88,0.8)}
{pt3dadd(93.349,-433.377,166.64,0.8)}
{pt3dadd(94.773,-437.423,164.48,0.8)}
{pt3dadd(94.773,-437.253,164.48,0.8)}
{pt3dadd(94.953,-437.603,164.48,0.8)}

{apical[88] connect apical[89](0), 1}
{access apical[89]}
{pt3dclear()}
{pt3dadd(94.953,-437.603,164.48,0.8)}
{pt3dadd(94.953,-437.603,164.519,0.8)}
{pt3dadd(93.699,-439.886,164.08,0.8)}
{pt3dadd(93.699,-440.055,167.68,0.8)}
{pt3dadd(92.806,-442.169,165.6,0.8)}
{pt3dadd(92.806,-442.349,164.96,0.8)}
{pt3dadd(92.275,-442.869,165.44,0.8)}
{pt3dadd(92.094,-442.869,166.24,0.8)}
{pt3dadd(90.49,-442.869,164,0.8)}
{pt3dadd(90.309,-442.869,164.08,0.8)}
{pt3dadd(89.959,-441.999,165.92,0.8)}
{pt3dadd(89.959,-441.637,165.92,0.8)}
{pt3dadd(91.032,-440.586,164.72,0.8)}
{pt3dadd(91.202,-440.586,164.08,0.8)}
{pt3dadd(92.637,-440.417,167.12,0.8)}
{pt3dadd(92.806,-440.417,166.48,0.8)}
{pt3dadd(92.806,-441.637,164.96,0.8)}
{pt3dadd(92.637,-442.169,165.04,0.8)}
{pt3dadd(91.202,-443.219,165.04,0.8)}
{pt3dadd(91.032,-443.4,165.04,0.8)}
{pt3dadd(90.671,-444.282,167.12,0.8)}
{pt3dadd(90.671,-444.451,166.4,0.8)}
{pt3dadd(91.202,-444.632,166.8,0.8)}
{pt3dadd(91.383,-444.632,166.8,0.8)}
{pt3dadd(92.987,-444.632,167.84,0.8)}
{pt3dadd(93.168,-444.451,164.24,0.8)}
{pt3dadd(94.592,-444.282,166.48,0.8)}
{pt3dadd(94.773,-444.282,164.88,0.8)}
{pt3dadd(95.665,-444.632,165.36,0.8)}
{pt3dadd(96.016,-444.801,165.36,0.8)}
{pt3dadd(96.908,-445.163,165.36,0.8)}
{pt3dadd(97.27,-445.163,165.04,0.8)}
{pt3dadd(98.874,-444.101,165.12,0.8)}
{pt3dadd(99.044,-444.101,166.16,0.8)}
{pt3dadd(100.649,-444.632,166.16,0.8)}
{pt3dadd(100.829,-444.632,164.56,0.8)}
{pt3dadd(102.072,-445.332,164.24,0.8)}
{pt3dadd(102.965,-445.513,164.24,0.8)}
{pt3dadd(103.146,-445.513,167.12,0.8)}
{pt3dadd(105.282,-447.796,164.64,0.8)}
{pt3dadd(105.824,-447.965,164.16,0.8)}
{pt3dadd(109.745,-447.965,167.28,0.8)}
{pt3dadd(109.915,-447.965,167.28,0.8)}
{pt3dadd(110.095,-449.728,165.52,0.8)}
{pt3dadd(110.276,-449.728,165.12,0.8)}
{pt3dadd(112.943,-449.028,164.64,0.8)}
{pt3dadd(115.09,-449.728,165.76,0.8)}
{pt3dadd(115.983,-449.728,165.84,0.8)}
{pt3dadd(120.073,-450.429,165.12,0.8)}
{pt3dadd(121.328,-450.61,164.72,0.8)}
{pt3dadd(124.175,-451.129,166.88,0.8)}
{pt3dadd(125.068,-451.48,166.88,0.8)}
{pt3dadd(127.204,-452.192,166.64,0.8)}
{pt3dadd(127.384,-452.192,166.48,0.8)}
{pt3dadd(129.882,-455.175,167.92,0.8)}
{pt3dadd(130.062,-455.175,167.6,0.8)}
{pt3dadd(132.379,-454.474,166.64,0.8)}
{pt3dadd(132.548,-454.474,166.16,0.8)}
{pt3dadd(133.984,-454.824,166.56,0.8)}
{pt3dadd(135.046,-453.943,166.8,0.8)}
{pt3dadd(135.227,-453.943,166.8,0.8)}
{pt3dadd(135.227,-453.774,166.8,0.8)}
{pt3dadd(135.758,-453.943,165.44,0.8)}
{pt3dadd(135.939,-454.293,164.8,0.8)}
{pt3dadd(135.046,-456.056,165.44,0.8)}
{pt3dadd(134.865,-456.226,164.88,0.8)}
{pt3dadd(134.696,-456.757,164.32,0.8)}
{pt3dadd(134.153,-457.989,167.36,0.8)}
{pt3dadd(134.153,-458.169,167.36,0.8)}
{pt3dadd(134.334,-458.52,167.84,0.8)}
{pt3dadd(135.227,-459.921,167.04,0.8)}
{pt3dadd(135.577,-460.102,166.88,0.8)}
{pt3dadd(136.65,-460.271,165.12,0.8)}
{pt3dadd(136.65,-460.452,164.8,0.8)}
{pt3dadd(137.182,-462.203,167.12,0.8)}
{pt3dadd(137.182,-462.384,167.2,0.8)}
{pt3dadd(136.47,-463.785,167.44,0.8)}
{pt3dadd(136.47,-463.966,167.44,0.8)}
{pt3dadd(136.47,-464.136,167.36,0.8)}
{pt3dadd(136.47,-464.497,166.88,0.8)}
{pt3dadd(136.3,-464.667,166.88,0.8)}
{pt3dadd(136.47,-465.718,166.64,0.8)}
{pt3dadd(136.47,-465.898,166.4,0.8)}
{pt3dadd(136.831,-466.249,165.92,0.8)}
{pt3dadd(136.831,-466.599,165.36,0.8)}
{pt3dadd(136.119,-468.012,167.6,0.8)}
{pt3dadd(135.939,-468.181,167.52,0.8)}
{pt3dadd(134.696,-469.944,167.36,0.8)}
{pt3dadd(134.515,-470.464,167.36,0.8)}
{pt3dadd(133.622,-471.876,167.36,0.8)}
{pt3dadd(133.803,-471.876,167.44,0.8)}
{pt3dadd(133.622,-471.876,167.44,0.8)}

{apical[88] connect apical[90](0), 1}
{access apical[90]}
{pt3dclear()}
{pt3dadd(94.953,-437.603,164.48,0.8)}
{pt3dadd(96.016,-440.417,164.48,0.8)}
{pt3dadd(96.016,-440.937,164.48,0.8)}
{pt3dadd(96.727,-445.332,167.36,0.8)}
{pt3dadd(96.727,-445.513,164.8,0.8)}
{pt3dadd(97.27,-446.383,167.36,0.8)}
{pt3dadd(99.225,-448.496,165.92,0.8)}
{pt3dadd(102.965,-448.847,165.76,0.8)}
{pt3dadd(103.327,-448.847,165.76,0.8)}
{pt3dadd(107.779,-447.615,165.76,0.8)}
{pt3dadd(108.14,-447.265,165.76,0.8)}
{pt3dadd(109.033,-445.513,166.48,0.8)}
{pt3dadd(109.383,-445.332,166.48,0.8)}
{pt3dadd(110.988,-445.332,166.48,0.8)}
{pt3dadd(111.881,-444.982,166.48,0.8)}
{pt3dadd(115.271,-444.451,164.24,0.8)}
{pt3dadd(116.864,-445.332,166.64,0.8)}
{pt3dadd(117.045,-445.332,166.56,0.8)}
{pt3dadd(120.616,-442.869,167.04,0.8)}
{pt3dadd(124.537,-443.931,164.32,0.8)}
{pt3dadd(124.706,-443.931,164.56,0.8)}
{pt3dadd(126.853,-448.146,164.56,0.8)}
{pt3dadd(127.565,-447.446,164.64,0.8)}
{pt3dadd(127.746,-447.265,164.64,0.8)}
{pt3dadd(128.096,-447.095,164.56,0.8)}
{pt3dadd(128.277,-447.095,164.32,0.8)}
{pt3dadd(128.458,-447.095,164.08,0.8)}
{pt3dadd(128.458,-447.446,167.84,0.8)}
{pt3dadd(128.458,-447.796,167.76,0.8)}
{pt3dadd(128.277,-448.316,166.88,0.8)}
{pt3dadd(128.277,-448.496,166.96,0.8)}
{pt3dadd(128.096,-449.028,166.96,0.8)}
{pt3dadd(128.096,-449.197,166.96,0.8)}
{pt3dadd(128.277,-449.728,166.88,0.8)}
{pt3dadd(128.277,-449.898,166.72,0.8)}
{pt3dadd(128.808,-450.259,165.68,0.8)}
{pt3dadd(128.808,-450.429,165.28,0.8)}
{pt3dadd(130.413,-449.547,166.16,0.8)}
{pt3dadd(130.594,-449.378,166.16,0.8)}
{pt3dadd(131.305,-449.197,166.16,0.8)}
{pt3dadd(131.667,-449.197,166.16,0.8)}
{pt3dadd(133.091,-449.378,166.24,0.8)}
{pt3dadd(133.26,-449.378,166.24,0.8)}
{pt3dadd(134.153,-448.496,167.36,0.8)}
{pt3dadd(134.515,-448.146,167.28,0.8)}
{pt3dadd(135.577,-447.095,164.88,0.8)}
{pt3dadd(135.577,-446.914,164.24,0.8)}
{pt3dadd(135.939,-446.734,165.2,0.8)}
{pt3dadd(135.939,-446.914,165.2,0.8)}
{pt3dadd(136.119,-448.316,165.44,0.8)}
{pt3dadd(136.3,-448.847,165.44,0.8)}
{pt3dadd(136.831,-449.378,165.44,0.8)}
{pt3dadd(137.362,-449.898,165.36,0.8)}
{pt3dadd(138.436,-450.61,165.04,0.8)}
{pt3dadd(139.148,-450.96,167.12,0.8)}
{pt3dadd(139.328,-451.129,167.12,0.8)}
{pt3dadd(140.572,-451.66,167.2,0.8)}
{pt3dadd(140.572,-451.841,167.2,0.8)}
{pt3dadd(141.283,-452.011,167.2,0.8)}
{pt3dadd(141.826,-452.011,167.2,0.8)}
{pt3dadd(143.069,-452.361,167.28,0.8)}
{pt3dadd(143.781,-452.542,167.28,0.8)}
{pt3dadd(144.854,-452.361,167.2,0.8)}
{pt3dadd(145.024,-452.192,167.04,0.8)}
{pt3dadd(146.628,-451.129,166.88,0.8)}
{pt3dadd(147.34,-450.429,166.8,0.8)}
{pt3dadd(148.233,-448.496,166,0.8)}
{pt3dadd(150.199,-450.078,165.52,0.8)}
{pt3dadd(150.38,-450.078,164.72,0.8)}
{pt3dadd(152.335,-448.496,164.64,0.8)}
{pt3dadd(152.516,-448.496,164.64,0.8)}
{pt3dadd(154.301,-449.728,166.8,0.8)}
{pt3dadd(154.301,-449.898,166.88,0.8)}
{pt3dadd(156.968,-449.547,164.16,0.8)}
{pt3dadd(157.149,-450.779,164.08,0.8)}
{pt3dadd(156.968,-450.96,164,0.8)}
{pt3dadd(157.499,-452.542,167.76,0.8)}
{pt3dadd(157.149,-453.943,167.52,0.8)}
{pt3dadd(157.149,-454.124,167.52,0.8)}
{pt3dadd(159.815,-454.293,164.96,0.8)}
{pt3dadd(159.996,-454.293,164.96,0.8)}
{pt3dadd(161.42,-455.525,167.44,0.8)}
{pt3dadd(161.601,-455.525,166.72,0.8)}
{pt3dadd(161.601,-455.706,166.56,0.8)}
{pt3dadd(161.962,-457.288,166.8,0.8)}
{pt3dadd(162.132,-457.457,166.8,0.8)}
{pt3dadd(164.098,-456.757,166.8,0.8)}
{pt3dadd(164.279,-456.757,166.16,0.8)}
{pt3dadd(165.884,-457.638,167.92,0.8)}
{pt3dadd(165.884,-457.808,164,0.8)}
{pt3dadd(165.341,-459.039,164,0.8)}
{pt3dadd(164.629,-461.333,164.4,0.8)}
{pt3dadd(166.776,-463.966,164.8,0.8)}
{pt3dadd(166.776,-464.136,164.8,0.8)}
{pt3dadd(168.912,-467.48,164.8,0.8)}
{pt3dadd(169.624,-467.48,164.8,0.8)}
{pt3dadd(171.228,-469.063,164.72,0.8)}
{pt3dadd(171.228,-469.243,164.72,0.8)}
{pt3dadd(173.183,-470.113,164.72,0.8)}
{pt3dadd(173.364,-470.113,164.72,0.8)}

{apical[87] connect apical[91](0), 1}
{access apical[91]}
{pt3dclear()}
{pt3dadd(87.823,-418.269,164.88,1.1)}
{pt3dadd(87.823,-418.438,164.88,1.1)}
{pt3dadd(86.569,-422.484,167.28,1.1)}
{pt3dadd(85.326,-424.766,166.56,0.8)}
{pt3dadd(85.145,-424.766,166.56,0.8)}
{pt3dadd(83.54,-425.998,166.56,0.8)}
{pt3dadd(83.54,-426.179,166.56,0.8)}
{pt3dadd(83.19,-426.529,166.56,0.8)}
{pt3dadd(82.648,-431.626,166.56,0.8)}
{pt3dadd(82.648,-431.795,166.56,0.8)}
{pt3dadd(81.224,-435.49,166.56,0.8)}
{pt3dadd(77.834,-437.954,164.88,0.8)}
{pt3dadd(77.834,-438.123,164.4,0.8)}
{pt3dadd(76.952,-440.417,167.6,0.8)}
{pt3dadd(76.952,-440.586,167.68,0.8)}
{pt3dadd(75.879,-441.118,167.68,0.8)}
{pt3dadd(75.879,-441.287,167.68,0.8)}
{pt3dadd(75.348,-444.632,167.68,0.8)}
{pt3dadd(75.348,-444.801,166.72,0.8)}
{pt3dadd(73.562,-448.677,164.64,0.8)}
{pt3dadd(73.382,-448.677,164.64,0.8)}
{pt3dadd(71.065,-454.474,164.64,0.8)}
{pt3dadd(70.003,-458.169,165.52,0.8)}
{pt3dadd(70.003,-458.339,167.68,0.8)}
{pt3dadd(70.715,-462.384,166.08,0.8)}
{pt3dadd(70.715,-462.554,166.16,0.8)}
{pt3dadd(67.325,-466.949,166.16,0.8)}
{pt3dadd(67.325,-467.13,166.16,0.8)}
{pt3dadd(67.506,-469.944,166.16,0.8)}
{pt3dadd(67.506,-470.113,166.16,0.8)}
{pt3dadd(65.359,-473.108,166.16,0.8)}
{pt3dadd(62.873,-478.204,164.88,0.8)}
{pt3dadd(60.375,-483.3,164.96,0.8)}
{pt3dadd(60.195,-483.3,164.96,0.8)}
{pt3dadd(58.952,-486.465,164.96,0.8)}
{pt3dadd(58.771,-489.798,164.32,0.8)}
{pt3dadd(58.771,-489.979,164.32,0.8)}
{pt3dadd(56.635,-494.194,164.24,0.8)}
{pt3dadd(56.454,-494.544,164.24,0.8)}
{pt3dadd(56.273,-496.488,164.24,0.8)}
{pt3dadd(56.273,-496.657,164.24,0.8)}
{pt3dadd(51.821,-501.403,164.08,0.8)}
{pt3dadd(51.821,-501.584,164.08,0.8)}
{pt3dadd(48.251,-504.567,164.08,0.8)}
{pt3dadd(48.251,-504.917,164.08,0.8)}
{pt3dadd(48.612,-507.562,164.08,0.8)}
{pt3dadd(48.612,-507.731,164.08,0.8)}
{pt3dadd(46.476,-511.776,164.08,0.8)}
{pt3dadd(46.296,-511.946,164.08,0.8)}
{pt3dadd(41.482,-517.404,164.08,0.8)}
{pt3dadd(41.301,-517.404,164.08,0.8)}
{pt3dadd(40.951,-517.573,164.08,0.8)}

{apical[84] connect apical[92](0), 1}
{access apical[92]}
{pt3dclear()}
{pt3dadd(103.903,-349.576,180.32,1.74)}
{pt3dadd(104.378,-352.22,180.32,1.74)}
{pt3dadd(104.818,-356.209,180.32,1.74)}
{pt3dadd(105.191,-359.091,180.32,1.74)}
{pt3dadd(105.259,-359.249,180.32,1.74)}
{pt3dadd(105.666,-361.735,167.6,1.74)}
{pt3dadd(104.479,-365.984,167.6,1.74)}
{pt3dadd(104.389,-366.221,167.6,1.74)}
{pt3dadd(106.581,-370.865,164.56,1.1)}
{pt3dadd(108.4,-374.933,166.72,1.1)}
{pt3dadd(107.745,-376.606,166.96,1.1)}
{pt3dadd(107.711,-376.775,167.04,1.1)}
{pt3dadd(109.395,-378.504,149.36,1.1)}
{pt3dadd(108.999,-380.753,149.36,1.1)}
{pt3dadd(108.965,-380.934,149.36,1.1)}
{pt3dadd(109.847,-385.194,138.72,1.1)}
{pt3dadd(110.016,-385.216,138.72,1.1)}
{pt3dadd(112.887,-385.375,138.72,1.1)}
{pt3dadd(112.92,-385.194,138.4,1.1)}
{pt3dadd(113.395,-388.674,138.24,1.1)}
{pt3dadd(117.293,-391.149,137.28,1.1)}
{pt3dadd(117.271,-391.318,137.2,1.1)}
{pt3dadd(120.65,-393.703,137.44,1.1)}
{pt3dadd(120.616,-393.872,138.56,1.1)}
{pt3dadd(122.582,-397.081,138.4,1.1)}
{pt3dadd(122.559,-397.251,138.4,1.1)}
{pt3dadd(121.079,-399.488,128.96,1.1)}
{pt3dadd(122.254,-402.02,128.88,1.1)}
{pt3dadd(122.22,-402.189,128.88,1.1)}
{pt3dadd(122.322,-404.709,128.16,1.1)}
{pt3dadd(122.503,-404.743,128.08,1.1)}
{pt3dadd(125.814,-404.426,120.24,1.1)}
{pt3dadd(127.226,-406.641,120.32,1.1)}
{pt3dadd(127.904,-406.946,117.52,1.1)}
{pt3dadd(127.577,-406.709,117.44,1.1)}

{apical[92] connect apical[93](0), 1}
{access apical[93]}
{pt3dclear()}
{pt3dadd(127.577,-406.709,117.44,1.1)}
{pt3dadd(127.577,-406.709,117.48,0.8)}
{pt3dadd(128.062,-412.144,147.36,0.8)}
{pt3dadd(128.04,-412.325,147.36,0.8)}
{pt3dadd(127.769,-416.913,147.44,0.8)}
{pt3dadd(127.531,-417.229,147.68,0.8)}
{pt3dadd(127.61,-421.885,152.96,0.8)}
{pt3dadd(127.26,-422.891,154.16,0.8)}
{pt3dadd(127.091,-425.896,158,0.8)}
{pt3dadd(126.831,-429.422,158,0.8)}
{pt3dadd(126.254,-430.575,158.48,0.8)}
{pt3dadd(125.972,-434.27,163.12,0.8)}
{pt3dadd(125.667,-434.925,163.28,0.8)}
{pt3dadd(126.379,-438.089,163.36,0.8)}
{pt3dadd(126.345,-438.259,163.36,0.8)}
{pt3dadd(126.458,-438.643,163.36,0.8)}

{apical[92] connect apical[94](0), 1}
{access apical[94]}
{pt3dclear()}
{pt3dadd(127.577,-406.709,117.44,1.1)}
{pt3dadd(129.339,-405.952,117.44,0.8)}
{pt3dadd(129.52,-405.975,117.44,0.8)}
{pt3dadd(130.311,-405.579,117.44,0.8)}
{pt3dadd(130.277,-405.76,117.36,0.8)}
{pt3dadd(130.65,-406.72,108.64,0.8)}
{pt3dadd(130.831,-406.743,109.6,0.8)}
{pt3dadd(131.972,-407.478,123.68,0.8)}
{pt3dadd(132.108,-407.692,124.16,0.8)}
{pt3dadd(134.492,-410.608,125.36,0.8)}
{pt3dadd(134.458,-410.777,124.96,0.8)}
{pt3dadd(137.159,-409.828,102.08,0.8)}
{pt3dadd(137.487,-410.065,102.16,0.8)}
{pt3dadd(143.408,-412.359,99.84,0.8)}
{pt3dadd(147.544,-411.489,122.4,0.8)}
{pt3dadd(156.493,-410.031,91.52,0.8)}
{pt3dadd(156.844,-410.088,91.12,0.8)}
{pt3dadd(163.002,-409.037,84.64,0.8)}
{pt3dadd(164.121,-408.879,84.08,0.8)}
{pt3dadd(172.155,-410.483,82.88,0.8)}
{pt3dadd(174.901,-412.393,82.8,0.8)}
{pt3dadd(174.867,-412.563,82.8,0.8)}
{pt3dadd(175.127,-413.139,82.8,0.8)}

{apical[83] connect apical[95](0), 1}
{access apical[95]}
{pt3dclear()}
{pt3dadd(106.197,-348.096,180.32,2.06)}
{pt3dadd(110.886,-352.661,180.32,2.06)}
{pt3dadd(116.141,-356.243,192,2.06)}
{pt3dadd(116.209,-356.413,192,2.06)}
{pt3dadd(120.887,-358.526,192,2.06)}
{pt3dadd(124.865,-356.944,192,2.06)}
{pt3dadd(132.074,-364.481,177.44,2.06)}
{pt3dadd(131.916,-364.538,177.2,2.06)}
{pt3dadd(138.594,-368.312,176.72,2.06)}
{pt3dadd(138.526,-368.154,176.72,2.06)}

{apical[95] connect apical[96](0), 1}
{access apical[96]}
{pt3dclear()}
{pt3dadd(138.526,-368.154,176.72,2.06)}
{pt3dadd(138.526,-368.154,176.76,1.1)}
{pt3dadd(139.521,-367.758,182.4,1.1)}
{pt3dadd(139.973,-368.899,175.52,1.1)}
{pt3dadd(139.871,-369.137,175.76,1.1)}
{pt3dadd(136.809,-372.052,189.2,1.1)}
{pt3dadd(136.65,-372.12,189.68,1.1)}
{pt3dadd(138.052,-375.148,196.48,1.1)}
{pt3dadd(138.108,-375.318,196.64,1.1)}
{pt3dadd(141.747,-374.82,197.2,1.1)}
{pt3dadd(140.775,-376.719,199.2,1.1)}
{pt3dadd(140.583,-377.171,199.76,1.1)}
{pt3dadd(140.436,-377.792,201.44,1.1)}

{apical[96] connect apical[97](0), 1}
{access apical[97]}
{pt3dclear()}
{pt3dadd(140.436,-377.792,201.44,1.1)}
{pt3dadd(140.436,-377.792,201.48,0.8)}
{pt3dadd(140.978,-386.855,190.96,0.8)}
{pt3dadd(143.08,-388.29,199.12,0.8)}
{pt3dadd(143.204,-388.618,199.12,0.8)}
{pt3dadd(143.645,-392.607,204.96,0.8)}
{pt3dadd(143.702,-392.765,204.96,0.8)}
{pt3dadd(145.928,-396.426,186.8,0.8)}
{pt3dadd(145.826,-396.652,186.8,0.8)}
{pt3dadd(146.719,-400.833,187.12,0.8)}
{pt3dadd(146.787,-401.003,187.12,0.8)}
{pt3dadd(145.781,-404.234,187.2,0.8)}
{pt3dadd(143.702,-407.715,187.28,0.8)}
{pt3dadd(141.283,-413.207,200.64,0.8)}
{pt3dadd(141.351,-413.376,200.64,0.8)}
{pt3dadd(138.176,-418.416,207.2,0.8)}
{pt3dadd(138.244,-418.585,207.2,0.8)}
{pt3dadd(137.984,-422.28,207.28,0.8)}
{pt3dadd(136.424,-424.608,209.04,0.8)}
{pt3dadd(131.644,-431.422,209.04,0.8)}
{pt3dadd(131.486,-431.479,209.04,0.8)}
{pt3dadd(129.271,-436.53,196.48,0.8)}
{pt3dadd(129.17,-436.756,196.4,0.8)}
{pt3dadd(128.458,-439.31,196.24,0.8)}
{pt3dadd(128.288,-439.377,196.24,0.8)}
{pt3dadd(126.887,-441.637,188,0.8)}
{pt3dadd(126.955,-441.796,188,0.8)}
{pt3dadd(127.407,-443.886,188.48,0.8)}
{pt3dadd(127.43,-444.44,188.48,0.8)}
{pt3dadd(126.107,-449.321,188.88,0.8)}
{pt3dadd(126.684,-451.74,183.12,0.8)}
{pt3dadd(124.853,-454.361,183.12,0.8)}
{pt3dadd(124.752,-454.587,183.12,0.8)}
{pt3dadd(127.339,-457.717,183.12,0.8)}
{pt3dadd(128.605,-460.429,183.12,0.8)}
{pt3dadd(131.588,-460.192,182.8,0.8)}
{pt3dadd(134.345,-467.616,176,0.8)}
{pt3dadd(134.402,-467.774,175.92,0.8)}
{pt3dadd(132.424,-471.967,175.52,0.8)}
{pt3dadd(132.266,-472.034,175.36,0.8)}
{pt3dadd(133.385,-476.317,174.24,0.8)}
{pt3dadd(133.554,-476.249,174.24,0.8)}
{pt3dadd(136.131,-480.329,172.72,0.8)}
{pt3dadd(136.481,-482.645,172.8,0.8)}
{pt3dadd(136.65,-482.577,172.8,0.8)}
{pt3dadd(135.803,-484.803,172.8,0.8)}
{pt3dadd(135.939,-485.131,172.8,0.8)}
{pt3dadd(137.645,-486.532,172.8,0.8)}
{pt3dadd(137.871,-486.634,172.8,0.8)}
{pt3dadd(138.232,-487.063,172.8,0.8)}

{apical[96] connect apical[98](0), 1}
{access apical[98]}
{pt3dclear()}
{pt3dadd(140.436,-377.792,201.44,1.1)}
{pt3dadd(144.888,-378.911,201.36,1.1)}
{pt3dadd(144.572,-380.55,215.68,1.1)}
{pt3dadd(144.414,-380.617,215.84,1.1)}
{pt3dadd(146.244,-382.346,215.92,1.1)}
{pt3dadd(146.481,-382.448,216.16,1.1)}
{pt3dadd(149.261,-381.714,199.76,1.1)}
{pt3dadd(150.018,-381.228,199.76,1.1)}
{pt3dadd(153.566,-379.058,199.76,1.1)}
{pt3dadd(153.34,-378.956,199.76,1.1)}

{apical[98] connect apical[99](0), 1}
{access apical[99]}
{pt3dclear()}
{pt3dadd(153.34,-378.956,199.76,1.1)}
{pt3dadd(153.34,-378.956,199.799,1.1)}
{pt3dadd(152.821,-378.606,170.96,1.1)}
{pt3dadd(154.267,-379.352,183.84,0.8)}
{pt3dadd(154.098,-379.42,184.24,0.8)}
{pt3dadd(154.064,-379.804,184.88,0.8)}
{pt3dadd(152.086,-383.047,184.88,0.8)}
{pt3dadd(152.154,-383.216,184.32,0.8)}
{pt3dadd(156.267,-385.363,177.36,0.8)}
{pt3dadd(156.109,-385.431,176.48,0.8)}
{pt3dadd(154.753,-385.397,209.6,0.8)}
{pt3dadd(154.516,-385.296,210.08,0.8)}
{pt3dadd(151.386,-384.651,212.96,0.8)}
{pt3dadd(151.216,-384.719,213.2,0.8)}
{pt3dadd(151.996,-386.686,217.92,0.8)}
{pt3dadd(152.064,-386.844,217.92,0.8)}
{pt3dadd(148.142,-386.132,222.64,0.8)}
{pt3dadd(145.487,-387.183,239.12,0.8)}
{pt3dadd(145.385,-387.42,239.2,0.8)}
{pt3dadd(145.103,-386.211,236.64,0.8)}
{pt3dadd(144.866,-386.109,236.64,0.8)}

{apical[98] connect apical[100](0), 1}
{access apical[100]}
{pt3dclear()}
{pt3dadd(153.34,-378.956,199.76,1.1)}
{pt3dadd(157.103,-378.787,198.72,0.8)}
{pt3dadd(161.533,-378.346,197.2,0.8)}
{pt3dadd(161.872,-378.222,196.24,0.8)}
{pt3dadd(169.047,-376.493,195.36,0.8)}
{pt3dadd(169.375,-376.369,195.36,0.8)}
{pt3dadd(172.697,-378.448,177.52,0.8)}
{pt3dadd(175.997,-379.024,162.96,0.8)}
{pt3dadd(176.065,-379.194,162.88,0.8)}
{pt3dadd(182.009,-378.719,162,0.8)}
{pt3dadd(182.574,-378.685,161.92,0.8)}
{pt3dadd(187.76,-379.657,158.96,0.8)}
{pt3dadd(187.918,-380.538,158.88,0.8)}
{pt3dadd(194.676,-381.623,190,0.8)}
{pt3dadd(194.845,-381.567,190.08,0.8)}
{pt3dadd(204.597,-379.578,170.8,0.8)}
{pt3dadd(204.541,-379.408,170.8,0.8)}

{apical[100] connect apical[101](0), 1}
{access apical[101]}
{pt3dclear()}
{pt3dadd(204.541,-379.408,170.8,0.8)}
{pt3dadd(207.987,-377.476,174.08,0.48)}
{pt3dadd(208.315,-377.34,174.08,0.48)}
{pt3dadd(216.191,-375.917,174,0.48)}
{pt3dadd(216.417,-376.007,174,0.48)}
{pt3dadd(223.954,-371.318,174,0.48)}
{pt3dadd(232.147,-370.707,173.92,0.48)}
{pt3dadd(239.672,-371.306,187.76,0.48)}
{pt3dadd(239.842,-371.238,187.76,0.48)}
{pt3dadd(243.966,-370.538,187.76,0.48)}
{pt3dadd(244.136,-370.481,187.76,0.48)}
{pt3dadd(244.746,-372.504,187.92,0.48)}
{pt3dadd(246.102,-372.527,188,0.48)}
{pt3dadd(253.628,-373.137,214.32,0.48)}
{pt3dadd(253.696,-373.295,214.08,0.48)}
{pt3dadd(260.069,-373.408,214,0.48)}
{pt3dadd(260.634,-373.374,214,0.48)}
{pt3dadd(267.052,-372.154,214,0.48)}
{pt3dadd(268.171,-372.075,214,0.48)}
{pt3dadd(276.262,-368.3,214,0.48)}
{pt3dadd(284.477,-363.893,214,0.48)}
{pt3dadd(284.68,-363.441,214,0.48)}
{pt3dadd(289.63,-359.012,212.64,0.48)}
{pt3dadd(289.573,-358.842,213.28,0.48)}
{pt3dadd(295.98,-357.622,217.28,0.48)}
{pt3dadd(297.144,-357.159,217.28,0.48)}
{pt3dadd(303.495,-355.769,217.36,0.48)}
{pt3dadd(303.664,-355.701,217.36,0.48)}
{pt3dadd(310.456,-357.351,222.72,0.48)}
{pt3dadd(310.625,-357.283,222.8,0.48)}
{pt3dadd(311.224,-356.854,222.72,0.48)}

{apical[100] connect apical[102](0), 1}
{access apical[102]}
{pt3dclear()}
{pt3dadd(204.541,-379.408,170.8,0.8)}
{pt3dadd(204.541,-379.408,170.84,0.48)}
{pt3dadd(209.038,-378.188,173.36,0.48)}
{pt3dadd(209.208,-378.12,173.52,0.48)}
{pt3dadd(212.078,-378.12,202.8,0.48)}
{pt3dadd(212.801,-378.018,202.88,0.48)}
{pt3dadd(217.728,-377.386,207.76,0.48)}
{pt3dadd(218.157,-377.024,207.44,0.48)}
{pt3dadd(221.898,-377.239,200.96,0.48)}
{pt3dadd(222.225,-377.103,202.56,0.48)}
{pt3dadd(225.344,-375.306,211.76,0.48)}
{pt3dadd(232.542,-375.08,198.96,0.48)}
{pt3dadd(232.712,-375.024,198.96,0.48)}
{pt3dadd(238.305,-377.521,218.16,0.48)}
{pt3dadd(239.254,-378.47,218.16,0.48)}
{pt3dadd(243.661,-381.826,218.96,0.48)}
{pt3dadd(243.831,-381.759,219.44,0.48)}
{pt3dadd(244.961,-385.092,226.32,0.48)}
{pt3dadd(245.029,-385.25,226.4,0.48)}
{pt3dadd(246.961,-387.703,225.28,0.48)}
{pt3dadd(247.424,-387.895,225.28,0.48)}
{pt3dadd(252.148,-387.725,228,0.48)}
{pt3dadd(252.306,-387.657,228.08,0.48)}
{pt3dadd(252.374,-387.816,228.08,0.48)}

{apical[95] connect apical[103](0), 1}
{access apical[103]}
{pt3dclear()}
{pt3dadd(138.526,-368.154,176.72,2.06)}
{pt3dadd(140.764,-369.916,176.72,1.74)}
{pt3dadd(140.99,-370.007,176.72,1.74)}
{pt3dadd(144.176,-371.77,170.08,1.74)}
{pt3dadd(144.244,-371.928,175.68,1.74)}

{apical[103] connect apical[104](0), 1}
{access apical[104]}
{pt3dclear()}
{pt3dadd(144.244,-371.928,175.68,1.74)}
{pt3dadd(146.086,-378.007,173.52,1.74)}
{pt3dadd(145.216,-379.679,171.68,1.74)}
{pt3dadd(145.046,-379.747,171.68,1.74)}
{pt3dadd(145.408,-381.115,167.92,1.74)}
{pt3dadd(145.928,-381.476,166.16,1.74)}
{pt3dadd(146.052,-382.753,155.04,1.74)}
{pt3dadd(145.95,-382.979,153.6,1.74)}
{pt3dadd(145.544,-384.844,152.72,1.74)}
{pt3dadd(145.51,-385.239,150.96,1.74)}
{pt3dadd(144.798,-387.793,149.44,1.74)}
{pt3dadd(144.866,-387.951,149.84,1.74)}

{apical[103] connect apical[105](0), 1}
{access apical[105]}
{pt3dclear()}
{pt3dadd(144.244,-371.928,175.68,1.74)}
{pt3dadd(144.244,-371.928,175.72,1.1)}
{pt3dadd(148.47,-371.95,171.68,1.1)}
{pt3dadd(149.984,-372.866,171.68,1.1)}
{pt3dadd(150.222,-372.967,171.68,1.1)}
{pt3dadd(153.691,-371.577,171.6,1.1)}
{pt3dadd(162.527,-369.204,171.76,1.1)}
{pt3dadd(162.629,-368.967,171.76,1.1)}
{pt3dadd(167.138,-367.747,171.76,1.1)}
{pt3dadd(166.968,-367.814,171.76,1.1)}
{pt3dadd(167.895,-371.611,171.76,1.1)}
{pt3dadd(167.963,-371.77,171.76,1.1)}
{pt3dadd(167.296,-377.329,171.84,1.1)}
{pt3dadd(167.364,-377.499,171.84,1.1)}
{pt3dadd(167.047,-380.075,171.84,1.1)}
{pt3dadd(167.183,-380.403,171.84,1.1)}
{pt3dadd(168.336,-385.239,169.84,1.1)}
{pt3dadd(168.302,-385.635,169.84,1.1)}
{pt3dadd(168.562,-386.29,169.84,1.1)}
{pt3dadd(169.183,-391.714,187.6,1.1)}
{pt3dadd(169.375,-392.211,187.52,1.1)}
{pt3dadd(169.466,-393.872,187.52,1.1)}
{pt3dadd(169.533,-394.042,187.52,1.1)}
{pt3dadd(168.121,-396.302,187.52,1.1)}
{pt3dadd(168.03,-396.528,187.52,1.1)}
{pt3dadd(169.963,-398.969,196.48,1.1)}
{pt3dadd(171.036,-401.195,196.24,1.1)}
{pt3dadd(171.839,-403.715,196.24,1.1)}
{pt3dadd(172.076,-403.805,196.24,1.1)}
{pt3dadd(176.619,-405.59,196.24,1.1)}
{pt3dadd(181.195,-406.992,205.36,1.1)}
{pt3dadd(181.364,-406.924,205.44,1.1)}
{pt3dadd(185.037,-406.031,206,1.1)}
{pt3dadd(185.365,-405.895,206,1.1)}
{pt3dadd(189.806,-403.568,207.2,1.1)}
{pt3dadd(189.975,-403.5,207.36,1.1)}
{pt3dadd(193.783,-402.935,211.28,1.1)}
{pt3dadd(193.941,-402.867,211.28,1.1)}
{pt3dadd(198.213,-402.494,211.04,1.1)}
{pt3dadd(198.371,-402.426,211.04,1.1)}
{pt3dadd(201.648,-401.5,211.12,1.1)}
{pt3dadd(201.817,-401.443,211.6,1.1)}
{pt3dadd(204.914,-402.483,214.72,1.1)}
{pt3dadd(205.083,-402.415,214.64,1.1)}
{pt3dadd(208.79,-401.127,214.4,1.1)}
{pt3dadd(208.891,-400.901,214.4,1.1)}
{pt3dadd(213.423,-400.234,222.08,1.1)}
{pt3dadd(214.315,-400.065,222,1.1)}
{pt3dadd(219.31,-398.641,222,1.1)}
{pt3dadd(223.785,-396.867,235.6,1.1)}
{pt3dadd(231.333,-398.031,230,0.8)}
{pt3dadd(231.729,-398.053,230,0.8)}
{pt3dadd(236.203,-396.279,234.64,0.8)}
{pt3dadd(238.881,-396.731,225.36,0.8)}
{pt3dadd(239.435,-396.697,225.28,0.8)}
{pt3dadd(242.543,-396.788,225.36,0.8)}
{pt3dadd(243.368,-396.46,225.52,0.8)}
{pt3dadd(247.967,-395.002,226.24,0.8)}
{pt3dadd(248.136,-394.934,226.32,0.8)}
{pt3dadd(248.633,-394.742,226.24,0.8)}

{apical[64] connect apical[106](0), 1}
{access apical[106]}
{pt3dclear()}
{pt3dadd(62.195,-203.196,148.72,1.74)}
{pt3dadd(62.195,-203.196,148.76,1.1)}
{pt3dadd(64.161,-204.778,155.76,1.1)}
{pt3dadd(64.342,-204.778,155.76,1.1)}
{pt3dadd(64.511,-207.23,155.76,1.1)}
{pt3dadd(64.511,-207.761,155.76,1.1)}
{pt3dadd(64.692,-208.643,155.76,1.1)}
{pt3dadd(65.054,-210.925,155.76,1.1)}
{pt3dadd(65.223,-211.106,155.76,1.1)}
{pt3dadd(71.291,-218.835,155.76,1.1)}
{pt3dadd(71.291,-219.016,155.76,1.1)}
{pt3dadd(70.218,-222.881,155.76,1.1)}
{pt3dadd(70.218,-223.4,155.76,1.1)}
{pt3dadd(70.579,-224.463,155.76,1.1)}
{pt3dadd(72.896,-229.909,149.92,1.1)}
{pt3dadd(73.958,-234.836,149.92,0.8)}
{pt3dadd(73.958,-235.006,149.92,0.8)}
{pt3dadd(73.777,-235.356,149.92,0.8)}
{pt3dadd(73.777,-236.237,149.92,0.8)}
{pt3dadd(75.924,-239.22,149.92,0.8)}
{pt3dadd(76.094,-239.22,149.92,0.8)}
{pt3dadd(79.303,-242.034,149.92,0.8)}
{pt3dadd(79.664,-245.548,149.92,0.8)}
{pt3dadd(83.936,-250.125,149.92,0.8)}
{pt3dadd(84.117,-250.295,149.92,0.8)}
{pt3dadd(85.721,-255.391,149.92,0.8)}
{pt3dadd(85.541,-255.391,149.92,0.8)}
{pt3dadd(85.19,-258.385,158.08,0.8)}
{pt3dadd(87.326,-261.9,158.08,0.8)}
{pt3dadd(87.507,-261.9,158.08,0.8)}
{pt3dadd(90.354,-271.041,158.08,0.8)}
{pt3dadd(91.609,-276.318,163.84,0.8)}
{pt3dadd(94.275,-286.511,153.28,0.8)}
{pt3dadd(94.456,-286.681,153.28,0.8)}
{pt3dadd(96.411,-290.195,153.28,0.8)}
{pt3dadd(96.411,-290.376,153.28,0.8)}
{pt3dadd(97.304,-292.489,153.28,0.8)}
{pt3dadd(97.304,-292.658,153.28,0.8)}
{pt3dadd(97.485,-296.704,153.28,0.8)}
{pt3dadd(97.665,-297.235,153.28,0.8)}
{pt3dadd(101.055,-303.732,153.28,0.8)}
{pt3dadd(101.055,-303.913,153.28,0.8)}
{pt3dadd(105.146,-307.778,167.68,0.8)}
{pt3dadd(105.146,-307.947,167.68,0.8)}
{pt3dadd(105.508,-308.128,167.68,0.8)}
{pt3dadd(111.564,-313.755,168.64,0.8)}
{pt3dadd(114.062,-314.637,160.4,0.8)}
{pt3dadd(119.768,-311.111,179.28,0.8)}
{pt3dadd(119.938,-310.942,179.28,0.8)}

{apical[41] connect apical[107](0), 1}
{access apical[107]}
{pt3dclear()}
{pt3dadd(36.001,-117.587,134.4,1.74)}
{pt3dadd(36.001,-117.587,134.44,0.8)}
{pt3dadd(43.312,-119.35,144.24,0.8)}
{pt3dadd(42.42,-121.282,142.24,0.8)}
{pt3dadd(42.589,-121.463,142.16,0.8)}
{pt3dadd(42.77,-121.983,142.16,0.8)}
{pt3dadd(43.482,-122.864,142.16,0.8)}
{pt3dadd(43.482,-123.045,142.08,0.8)}
{pt3dadd(43.843,-123.215,142.16,0.8)}
{pt3dadd(46.872,-122.514,139.84,0.8)}
{pt3dadd(47.053,-122.514,140.08,0.8)}
{pt3dadd(47.765,-122.864,145.12,0.8)}
{pt3dadd(47.945,-122.864,145.04,0.8)}
{pt3dadd(49.9,-124.096,145.84,0.8)}
{pt3dadd(50.081,-124.096,145.84,0.8)}
{pt3dadd(53.821,-123.565,145.92,0.8)}
{pt3dadd(56.499,-123.746,145.92,0.8)}
{pt3dadd(56.669,-123.746,145.92,0.8)}
{pt3dadd(58.986,-122.514,145.92,0.8)}
{pt3dadd(58.986,-122.333,145.52,0.8)}
{pt3dadd(62.025,-124.446,132.72,0.8)}
{pt3dadd(62.195,-124.446,132.56,0.8)}
{pt3dadd(66.297,-124.977,125.84,0.8)}
{pt3dadd(66.477,-124.977,125.84,0.8)}
{pt3dadd(76.094,-126.91,125.84,0.8)}
{pt3dadd(76.274,-126.91,125.84,0.8)}
{pt3dadd(78.591,-127.43,125.84,0.8)}
{pt3dadd(78.772,-127.26,125.84,0.8)}
{pt3dadd(85.541,-123.215,125.84,0.8)}
{pt3dadd(90.004,-125.147,119.12,0.8)}
{pt3dadd(95.349,-124.627,113.12,0.8)}
{pt3dadd(100.332,-125.147,118.56,0.8)}
{pt3dadd(103.01,-123.915,121.52,0.8)}
{pt3dadd(103.191,-123.915,122.08,0.8)}
{pt3dadd(103.372,-123.746,122.72,0.8)}
{pt3dadd(105.688,-122.164,96.56,0.8)}
{pt3dadd(105.688,-121.983,96.4,0.8)}
{pt3dadd(109.067,-120.932,95.6,0.8)}
{pt3dadd(109.248,-120.932,95.68,0.8)}
{pt3dadd(114.593,-124.446,91.12,0.8)}
{pt3dadd(115.124,-124.446,91.12,0.8)}

{apical[26] connect apical[108](0), 1}
{access apical[108]}
{pt3dclear()}
{pt3dadd(23.526,-78.749,112,2.06)}
{pt3dadd(22.724,-81.676,114.88,1.6)}
{pt3dadd(22.746,-81.506,114.88,1.6)}
{pt3dadd(23.831,-82.591,114.88,1.6)}
{pt3dadd(23.944,-82.964,114.88,1.6)}
{pt3dadd(24.814,-84.196,114.88,1.6)}
{pt3dadd(24.746,-84.535,114.88,1.6)}
{pt3dadd(23.967,-86.896,120.4,1.6)}
{pt3dadd(23.944,-87.066,121.2,1.6)}
{pt3dadd(26.328,-88.919,93.6,1.6)}
{pt3dadd(26.125,-89.066,93.6,1.6)}
{pt3dadd(26.17,-90.852,93.6,1.6)}
{pt3dadd(26.396,-91.609,93.44,1.6)}
{pt3dadd(26.362,-91.778,92.96,1.6)}
{pt3dadd(26.125,-92.094,92.72,1.6)}
{pt3dadd(24.181,-93.902,85.52,1.6)}
{pt3dadd(23.978,-94.038,85.44,1.6)}
{pt3dadd(24.735,-94.886,81.84,1.6)}
{pt3dadd(24.905,-94.919,80.64,1.6)}
{pt3dadd(28.995,-96.355,69.28,1.6)}
{pt3dadd(27.73,-100.411,65.36,1.6)}
{pt3dadd(27.526,-100.558,65.2,1.6)}
{pt3dadd(30.555,-103.948,64.72,1.6)}
{pt3dadd(30.724,-103.982,64.64,1.6)}
{pt3dadd(31.176,-109.587,64.64,1.6)}
{pt3dadd(32.43,-110.706,64.8,1.6)}
{pt3dadd(34.408,-116.943,64.4,1.6)}
{pt3dadd(34.205,-117.09,63.84,1.6)}
{pt3dadd(33.334,-118.898,60.8,1.6)}
{pt3dadd(33.278,-119.248,61.28,1.6)}
{pt3dadd(34.318,-120.503,60.64,1.6)}
{pt3dadd(34.295,-120.672,59.68,1.6)}
{pt3dadd(33.809,-122.367,57.52,1.6)}
{pt3dadd(33.775,-122.548,57.52,1.6)}
{pt3dadd(35.312,-125.136,52.24,1.6)}
{pt3dadd(35.278,-125.305,49.92,1.6)}
{pt3dadd(36.092,-126.876,50.32,1.6)}
{pt3dadd(36.205,-127.26,50.32,1.6)}
{pt3dadd(35.956,-129.712,68.24,1.6)}
{pt3dadd(35.775,-129.678,68.24,1.6)}
{pt3dadd(35.267,-130.481,68.24,1.6)}

{apical[25] connect apical[109](0), 1}
{access apical[109]}
{pt3dclear()}
{pt3dadd(23.707,-73.472,111.12,2.06)}
{pt3dadd(23.707,-73.472,111.16,0.8)}
{pt3dadd(21.029,-74.523,139.12,0.8)}
{pt3dadd(20.848,-74.704,139.12,0.8)}
{pt3dadd(18.181,-77.167,139.12,0.8)}
{pt3dadd(18,-77.167,139.2,0.8)}
{pt3dadd(16.396,-79.45,122.96,0.8)}
{pt3dadd(16.396,-79.619,122.96,0.8)}
{pt3dadd(16.215,-79.8,123.04,0.8)}
{pt3dadd(15.865,-80.501,123.04,0.8)}
{pt3dadd(15.684,-80.15,122.96,0.8)}

{apical[109] connect apical[110](0), 1}
{access apical[110]}
{pt3dclear()}
{pt3dadd(15.684,-80.15,122.96,0.8)}
{pt3dadd(14.61,-82.433,120,0.8)}
{pt3dadd(12.294,-83.845,114.08,0.8)}
{pt3dadd(12.113,-83.845,114,0.8)}
{pt3dadd(7.842,-84.365,113.84,0.8)}
{pt3dadd(7.48,-84.546,113.92,0.8)}
{pt3dadd(4.101,-85.247,113.68,0.8)}
{pt3dadd(3.559,-85.427,113.52,0.8)}
{pt3dadd(2.135,-87.891,106.48,0.8)}
{pt3dadd(2.135,-88.06,106.48,0.8)}
{pt3dadd(2.135,-88.241,106.48,0.8)}
{pt3dadd(1.785,-88.942,106.56,0.8)}
{pt3dadd(1.604,-89.292,106.16,0.8)}
{pt3dadd(1.423,-89.292,105.76,0.8)}
{pt3dadd(1.423,-89.473,105.52,0.8)}
{pt3dadd(0.711,-89.823,107.6,0.8)}
{pt3dadd(-0.531,-88.761,105.36,0.8)}
{pt3dadd(-2.316,-88.411,101.12,0.8)}
{pt3dadd(-2.847,-88.411,100.64,0.8)}
{pt3dadd(-4.994,-89.642,117.76,0.8)}
{pt3dadd(-8.023,-86.478,99.36,0.8)}
{pt3dadd(-8.023,-86.309,99.44,0.8)}
{pt3dadd(-12.655,-87.36,90.8,0.8)}
{pt3dadd(-13.187,-87.36,90.64,0.8)}
{pt3dadd(-17.639,-89.111,85.28,0.8)}
{pt3dadd(-18,-89.473,85.28,0.8)}
{pt3dadd(-21.21,-90.524,84.24,0.8)}
{pt3dadd(-22.995,-92.637,85.76,0.8)}
{pt3dadd(-23.165,-92.806,85.76,0.8)}
{pt3dadd(-24.057,-94.569,85.44,0.8)}
{pt3dadd(-24.057,-95.089,85.28,0.8)}
{pt3dadd(-24.057,-98.083,73.92,0.8)}
{pt3dadd(-24.238,-98.083,73.92,0.8)}
{pt3dadd(-27.086,-101.417,71.12,0.8)}
{pt3dadd(-27.086,-101.598,71.12,0.8)}
{pt3dadd(-29.764,-104.931,70.24,0.8)}
{pt3dadd(-29.764,-105.112,70.24,0.8)}
{pt3dadd(-31.368,-104.931,70.24,0.8)}
{pt3dadd(-31.549,-104.931,70.08,0.8)}
{pt3dadd(-31.549,-105.112,69.84,0.8)}
{pt3dadd(-32.43,-107.576,67.36,0.8)}
{pt3dadd(-32.43,-107.745,67.36,0.8)}
{pt3dadd(-35.64,-108.977,64.48,0.8)}
{pt3dadd(-36.001,-109.157,64.4,0.8)}

{apical[109] connect apical[111](0), 1}
{access apical[111]}
{pt3dclear()}
{pt3dadd(15.684,-80.15,122.96,0.8)}
{pt3dadd(15.684,-80.15,123,0.8)}
{pt3dadd(16.577,-83.314,140.16,0.8)}
{pt3dadd(16.577,-83.495,138.96,0.8)}
{pt3dadd(16.034,-85.077,124.48,0.8)}
{pt3dadd(16.034,-85.247,124.48,0.8)}
{pt3dadd(15.153,-85.947,124.48,0.8)}
{pt3dadd(14.61,-85.947,124.48,0.8)}
{pt3dadd(12.475,-86.128,117.04,0.8)}
{pt3dadd(12.475,-85.947,117.04,0.8)}
{pt3dadd(12.475,-85.778,142.08,0.8)}
{pt3dadd(12.475,-85.597,142.88,0.8)}
{pt3dadd(13.006,-85.247,161.04,0.8)}
{pt3dadd(13.187,-85.247,160.96,0.8)}
{pt3dadd(12.836,-86.309,139.52,0.8)}
{pt3dadd(12.655,-87.009,139.52,0.8)}
{pt3dadd(11.763,-88.942,136.88,0.8)}
{pt3dadd(11.582,-89.111,136.16,0.8)}
{pt3dadd(11.763,-90.524,158.4,0.8)}
{pt3dadd(11.763,-90.874,158.4,0.8)}
{pt3dadd(11.232,-92.275,158.8,0.8)}
{pt3dadd(11.051,-92.806,159.04,0.8)}
{pt3dadd(11.232,-93.507,164.88,0.8)}
{pt3dadd(11.401,-93.688,164.88,0.8)}
{pt3dadd(11.582,-94.219,165.04,0.8)}
{pt3dadd(11.763,-95.439,166.16,0.8)}
{pt3dadd(11.763,-95.79,166.64,0.8)}
{pt3dadd(10.689,-98.083,170.32,0.8)}
{pt3dadd(10.52,-98.784,170.4,0.8)}
{pt3dadd(10.158,-99.315,170.4,0.8)}
{pt3dadd(8.915,-101.598,180.88,0.8)}
{pt3dadd(8.915,-101.767,181.36,0.8)}
{pt3dadd(6.599,-104.061,186.72,0.8)}
{pt3dadd(6.237,-104.411,186.72,0.8)}
{pt3dadd(4.994,-106.694,186.96,0.8)}
{pt3dadd(4.994,-106.864,186.96,0.8)}
{pt3dadd(4.813,-108.977,188.64,0.8)}
{pt3dadd(0.892,-108.626,192.48,0.8)}
{pt3dadd(0.892,-108.807,192.72,0.8)}
{pt3dadd(0.711,-109.157,193.2,0.8)}
{pt3dadd(0,-110.74,195.12,0.8)}
{pt3dadd(-0.18,-111.09,195.12,0.8)}
{pt3dadd(-0.531,-111.44,195.12,0.8)}
{pt3dadd(-2.497,-112.491,198.32,0.8)}
{pt3dadd(-2.678,-112.491,198.64,0.8)}
{pt3dadd(-2.678,-114.604,200.08,0.8)}
{pt3dadd(-2.497,-114.774,200.16,0.8)}
{pt3dadd(-2.497,-115.305,200.32,0.8)}
{pt3dadd(-2.316,-116.717,202.16,0.8)}
{pt3dadd(-2.316,-117.067,202.4,0.8)}
{pt3dadd(-2.135,-117.237,202.8,0.8)}
{pt3dadd(-0.711,-118.118,210.96,0.8)}
{pt3dadd(-0.361,-118.299,210.96,0.8)}
{pt3dadd(1.423,-119.881,211.12,0.8)}
{pt3dadd(1.423,-120.051,212.64,0.8)}
{pt3dadd(1.423,-121.102,213.76,0.8)}
{pt3dadd(1.423,-121.282,214.08,0.8)}
{pt3dadd(3.921,-123.395,215.12,0.8)}
{pt3dadd(4.101,-123.746,215.12,0.8)}

{apical[22] connect apical[112](0), 1}
{access apical[112]}
{pt3dclear()}
{pt3dadd(20.848,-61.347,84.24,2.36)}
{pt3dadd(20.848,-61.347,84.28,0.8)}
{pt3dadd(27.447,-64.33,133.44,0.8)}
{pt3dadd(29.052,-65.562,135.84,0.8)}
{pt3dadd(29.402,-66.794,154.24,0.8)}
{pt3dadd(29.583,-67.144,154.16,0.8)}
{pt3dadd(29.583,-67.675,154.16,0.8)}
{pt3dadd(29.583,-69.607,156.8,0.8)}
{pt3dadd(32.08,-70.658,165.6,0.8)}
{pt3dadd(32.08,-70.839,165.6,0.8)}
{pt3dadd(36.182,-71.359,166.56,0.8)}
{pt3dadd(38.137,-77.868,173.76,0.8)}
{pt3dadd(38.137,-78.037,173.76,0.8)}
{pt3dadd(42.589,-79.269,173.84,0.8)}
{pt3dadd(42.589,-79.45,174.32,0.8)}
{pt3dadd(45.798,-81.563,184.24,0.8)}
{pt3dadd(46.872,-82.433,184.24,0.8)}
{pt3dadd(46.872,-85.597,174.24,0.8)}
{pt3dadd(48.115,-87.009,173.2,0.8)}
{pt3dadd(48.296,-87.009,173.2,0.8)}
{pt3dadd(50.793,-86.659,172.72,0.8)}
{pt3dadd(52.036,-87.71,173.68,0.8)}
{pt3dadd(52.036,-87.891,175.92,0.8)}
{pt3dadd(52.036,-90.693,194.96,0.8)}
{pt3dadd(52.036,-90.874,194.96,0.8)}
{pt3dadd(55.607,-92.987,194.96,0.8)}
{pt3dadd(55.788,-93.157,194.96,0.8)}
{pt3dadd(59.528,-95.62,194.96,0.8)}
{pt3dadd(59.528,-95.79,194.96,0.8)}
{pt3dadd(61.844,-97.021,194.96,0.8)}
{pt3dadd(62.025,-97.202,194.96,0.8)}
{pt3dadd(66.116,-98.253,194.96,0.8)}
{pt3dadd(66.297,-98.253,194.96,0.8)}
{pt3dadd(68.082,-100.897,205.2,0.8)}
{pt3dadd(68.263,-101.067,205.2,0.8)}
{pt3dadd(70.218,-106.513,205.2,0.8)}
{pt3dadd(70.398,-106.513,205.2,0.8)}
{pt3dadd(73.427,-108.807,205.2,0.8)}
{pt3dadd(74.67,-109.157,205.2,0.8)}
{pt3dadd(74.851,-109.327,205.2,0.8)}
{pt3dadd(78.06,-112.141,213.04,0.8)}
{pt3dadd(78.241,-112.141,213.04,0.8)}
{pt3dadd(85.721,-112.141,194.8,0.8)}
{pt3dadd(94.987,-117.067,194.8,0.8)}
{pt3dadd(94.987,-117.237,194.8,0.8)}
{pt3dadd(101.225,-120.582,194.8,0.8)}
{pt3dadd(101.406,-120.582,194.8,0.8)}
{pt3dadd(109.609,-125.848,194.8,0.8)}
{pt3dadd(109.779,-125.848,194.8,0.8)}
{pt3dadd(114.412,-132.176,205.44,0.8)}
{pt3dadd(114.412,-132.356,205.44,0.8)}
{pt3dadd(117.802,-137.272,205.44,0.8)}
{pt3dadd(118.164,-137.803,205.44,0.8)}
{pt3dadd(120.83,-143.25,205.44,0.8)}
{pt3dadd(121.011,-143.25,205.44,0.8)}
{pt3dadd(125.463,-145.713,210.24,0.8)}
{pt3dadd(125.463,-145.894,210.24,0.8)}
{pt3dadd(129.565,-148.527,210.24,0.8)}
{pt3dadd(129.746,-148.527,210.48,0.8)}
{pt3dadd(132.594,-149.408,215.68,0.8)}
{pt3dadd(134.198,-150.109,215.6,0.8)}
{pt3dadd(134.198,-150.29,215.6,0.8)}
{pt3dadd(134.379,-150.29,215.6,0.8)}

{apical[15] connect apical[113](0), 1}
{access apical[113]}
{pt3dclear()}
{pt3dadd(14.441,-49.742,79.12,2.36)}
{pt3dadd(14.441,-49.742,79.16,0.8)}
{pt3dadd(17.288,-50.273,129.44,0.8)}
{pt3dadd(19.605,-50.974,111.6,0.8)}
{pt3dadd(19.786,-50.974,114.88,0.8)}
{pt3dadd(21.39,-50.273,110.64,0.8)}
{pt3dadd(24.769,-52.205,112.08,0.8)}
{pt3dadd(24.95,-52.375,112.16,0.8)}
{pt3dadd(25.843,-52.906,114.24,0.8)}
{pt3dadd(28.509,-53.607,105.36,1.1)}
{pt3dadd(29.764,-54.488,105.2,1.1)}
{pt3dadd(29.944,-54.838,105.12,1.1)}
{pt3dadd(30.295,-55.539,105.12,1.1)}
{pt3dadd(30.656,-56.771,105.12,1.1)}
{pt3dadd(30.826,-57.302,105.12,1.1)}
{pt3dadd(31.007,-57.833,105.12,1.1)}
{pt3dadd(31.188,-58.183,105.12,1.1)}
{pt3dadd(31.188,-58.353,105.12,1.1)}
{pt3dadd(32.08,-59.415,116.56,1.1)}
{pt3dadd(32.261,-59.415,116.56,1.1)}
{pt3dadd(34.397,-59.765,116.64,1.1)}
{pt3dadd(35.821,-60.285,116.72,0.8)}
{pt3dadd(35.821,-60.466,116.72,0.8)}
{pt3dadd(37.075,-62.929,116.72,0.8)}
{pt3dadd(37.075,-63.099,116.72,0.8)}
{pt3dadd(39.03,-65.031,120.64,0.8)}
{pt3dadd(39.391,-65.031,120.64,0.8)}
{pt3dadd(42.239,-66.443,120.64,0.8)}
{pt3dadd(42.239,-66.613,120.64,0.8)}
{pt3dadd(44.024,-68.545,120.64,0.8)}
{pt3dadd(44.555,-68.907,120.64,0.8)}
{pt3dadd(46.872,-70.127,120.56,0.8)}
{pt3dadd(47.584,-75.235,124.72,0.8)}

{apical[113] connect apical[114](0), 1}
{access apical[114]}
{pt3dclear()}
{pt3dadd(47.584,-75.235,124.72,0.8)}
{pt3dadd(47.584,-75.235,124.76,0.8)}
{pt3dadd(47.765,-75.404,124.64,0.8)}
{pt3dadd(50.612,-77.337,124.64,0.8)}
{pt3dadd(50.793,-77.337,124.64,0.8)}
{pt3dadd(55.245,-78.037,124.64,0.8)}
{pt3dadd(55.426,-78.037,124.64,0.8)}
{pt3dadd(56.499,-79.1,124.64,0.8)}
{pt3dadd(57.923,-81.032,124.64,0.8)}
{pt3dadd(57.923,-81.201,124.64,0.8)}
{pt3dadd(59.528,-81.201,124.64,0.8)}
{pt3dadd(61.664,-85.597,124.64,0.8)}
{pt3dadd(64.161,-87.891,124.64,0.8)}
{pt3dadd(64.342,-88.06,124.64,0.8)}
{pt3dadd(66.297,-91.055,124.64,0.8)}
{pt3dadd(66.477,-91.224,124.64,0.8)}
{pt3dadd(67.901,-91.925,112.88,0.8)}
{pt3dadd(70.749,-96.852,112.96,0.8)}
{pt3dadd(71.11,-97.202,112.88,0.8)}
{pt3dadd(71.822,-98.083,112.56,0.8)}
{pt3dadd(72.715,-99.666,110.88,0.8)}
{pt3dadd(72.896,-99.666,110.88,0.8)}
{pt3dadd(74.67,-101.598,110.88,0.8)}
{pt3dadd(74.67,-101.767,110.88,0.8)}
{pt3dadd(74.851,-102.118,110.88,0.8)}
{pt3dadd(75.212,-103.349,110.88,0.8)}
{pt3dadd(75.212,-103.53,110.88,0.8)}
{pt3dadd(77.167,-104.411,110.64,0.8)}
{pt3dadd(77.167,-104.581,110.56,0.8)}
{pt3dadd(77.348,-106.694,110.32,0.8)}
{pt3dadd(77.529,-106.864,110.32,0.8)}
{pt3dadd(79.303,-107.926,110.32,0.8)}
{pt3dadd(79.303,-108.095,110.32,0.8)}
{pt3dadd(79.484,-110.208,110.32,0.8)}
{pt3dadd(79.484,-110.389,110.32,0.8)}
{pt3dadd(80.738,-113.372,110.48,0.8)}
{pt3dadd(80.907,-113.723,110.48,0.8)}
{pt3dadd(81.269,-114.254,110.48,0.8)}
{pt3dadd(86.083,-124.627,126.32,0.8)}
{pt3dadd(86.083,-124.797,126.32,0.8)}
{pt3dadd(86.252,-124.977,136.8,0.8)}

{apical[113] connect apical[115](0), 1}
{access apical[115]}
{pt3dclear()}
{pt3dadd(47.584,-75.235,124.72,0.8)}
{pt3dadd(47.211,-76.433,147.6,0.8)}
{pt3dadd(47.177,-76.602,147.6,0.8)}
{pt3dadd(47.957,-78.354,147.6,0.8)}
{pt3dadd(48.104,-78.557,147.6,0.8)}
{pt3dadd(48.827,-79.574,147.6,0.8)}
{pt3dadd(48.702,-80.263,147.6,0.8)}
{pt3dadd(48.782,-81.891,147.6,0.8)}
{pt3dadd(48.725,-82.23,147.6,0.8)}
{pt3dadd(50.443,-83.789,147.6,0.8)}
{pt3dadd(50.612,-83.812,147.6,0.8)}
{pt3dadd(56.161,-86.219,147.6,0.8)}
{pt3dadd(56.307,-86.422,147.6,0.8)}
{pt3dadd(62.308,-94.445,131.6,0.8)}
{pt3dadd(62.488,-94.479,131.6,0.8)}
{pt3dadd(69.845,-96.852,123.36,0.8)}
{pt3dadd(70.173,-97.089,123.36,0.8)}
{pt3dadd(72.534,-98.038,117.44,0.8)}
{pt3dadd(72.964,-98.648,117.28,0.8)}
{pt3dadd(74.918,-99.892,131.12,0.8)}
{pt3dadd(75.404,-101.225,120.32,0.8)}
{pt3dadd(79.416,-102.118,109.84,0.8)}
{pt3dadd(79.382,-102.287,109.84,0.8)}
{pt3dadd(81.845,-105.756,108.24,0.8)}
{pt3dadd(81.992,-105.96,107.28,0.8)}
{pt3dadd(84.569,-106.773,101.92,0.8)}
{pt3dadd(84.738,-106.796,102,0.8)}
{pt3dadd(90.546,-112.83,101.52,0.8)}
{pt3dadd(90.727,-112.853,101.52,0.8)}
{pt3dadd(95.665,-114.627,100,0.48)}
{pt3dadd(95.835,-114.649,100,0.48)}
{pt3dadd(98.807,-117.316,99.92,0.48)}
{pt3dadd(99.157,-117.384,99.92,0.48)}
{pt3dadd(104.05,-117.35,95.6,0.48)}
{pt3dadd(104.366,-117.587,95.76,0.48)}
{pt3dadd(109.632,-119.587,96.24,0.48)}
{pt3dadd(109.802,-119.621,96.24,0.48)}
{pt3dadd(110.152,-119.678,96.16,0.48)}

{apical[14] connect apical[116](0), 1}
{access apical[116]}
{pt3dclear()}
{pt3dadd(13.899,-45.697,71.12,2.68)}
{pt3dadd(13.899,-45.697,71.16,1.1)}
{pt3dadd(12.294,-48.16,107.12,1.1)}
{pt3dadd(11.944,-49.742,107.12,1.1)}
{pt3dadd(11.763,-50.092,107.12,1.1)}
{pt3dadd(11.582,-50.623,107.12,1.1)}
{pt3dadd(11.582,-52.025,107.12,1.1)}
{pt3dadd(11.582,-52.375,107.12,1.1)}
{pt3dadd(11.401,-52.205,110.48,1.1)}

{apical[116] connect apical[117](0), 1}
{access apical[117]}
{pt3dclear()}
{pt3dadd(11.401,-52.205,110.48,1.1)}
{pt3dadd(11.944,-52.375,110.48,1.1)}
{pt3dadd(12.113,-52.375,110.48,1.1)}
{pt3dadd(13.548,-52.556,110.48,1.1)}
{pt3dadd(11.051,-54.488,98.96,1.1)}
{pt3dadd(10.87,-54.488,99.2,1.1)}
{pt3dadd(9.627,-55.72,100.32,1.1)}
{pt3dadd(9.446,-55.72,100.32,1.1)}
{pt3dadd(9.627,-56.601,76.64,1.1)}
{pt3dadd(9.627,-56.771,76.32,1.1)}
{pt3dadd(10.339,-58.703,72.56,1.1)}
{pt3dadd(8.554,-61.166,66.88,1.1)}
{pt3dadd(8.373,-61.347,66.88,1.1)}
{pt3dadd(8.023,-61.697,66.88,1.1)}
{pt3dadd(7.311,-63.279,66.88,1.1)}
{pt3dadd(9.085,-65.212,61.12,1.1)}
{pt3dadd(9.265,-65.381,61.12,1.1)}
{pt3dadd(9.265,-68.545,58.32,1.1)}
{pt3dadd(9.085,-68.726,58.32,1.1)}

{apical[116] connect apical[118](0), 1}
{access apical[118]}
{pt3dclear()}
{pt3dadd(11.401,-52.205,110.48,1.1)}
{pt3dadd(11.401,-52.205,110.52,0.8)}
{pt3dadd(11.401,-54.838,105.44,0.8)}
{pt3dadd(11.232,-54.838,106.16,0.8)}
{pt3dadd(11.232,-55.019,107.28,0.8)}
{pt3dadd(9.797,-57.121,119.36,0.8)}
{pt3dadd(9.797,-57.652,119.36,0.8)}
{pt3dadd(9.627,-58.183,119.36,0.8)}
{pt3dadd(8.915,-59.765,119.36,0.8)}
{pt3dadd(8.734,-60.116,119.36,0.8)}
{pt3dadd(8.023,-61.517,120.32,0.8)}
{pt3dadd(7.842,-61.697,120.96,0.8)}
{pt3dadd(7.13,-62.929,101.92,0.8)}
{pt3dadd(6.949,-63.099,102,0.8)}
{pt3dadd(6.237,-64.511,102,0.8)}
{pt3dadd(6.056,-65.031,102,0.8)}
{pt3dadd(4.813,-67.325,102,0.8)}
{pt3dadd(4.632,-67.845,102,0.8)}
{pt3dadd(3.209,-70.489,119.28,0.8)}
{pt3dadd(3.028,-70.658,119.2,0.8)}
{pt3dadd(2.847,-71.009,119.12,0.8)}
{pt3dadd(2.316,-74.353,124.64,0.8)}
{pt3dadd(2.316,-74.523,124.88,0.8)}
{pt3dadd(1.954,-75.235,125.2,0.8)}
{pt3dadd(-0.18,-78.037,126.4,0.8)}
{pt3dadd(-0.531,-78.399,126.4,0.8)}
{pt3dadd(-2.497,-80.851,132,0.8)}
{pt3dadd(-2.497,-81.032,132.08,0.8)}
{pt3dadd(-2.497,-81.732,132.08,0.8)}
{pt3dadd(-3.028,-85.427,137.2,0.8)}
{pt3dadd(-3.028,-88.241,131.52,0.8)}
{pt3dadd(-3.028,-88.942,131.52,0.8)}
{pt3dadd(-2.497,-91.055,140.64,0.8)}
{pt3dadd(-2.497,-91.224,140.72,0.8)}
{pt3dadd(-0.18,-92.987,147.84,0.8)}
{pt3dadd(0,-93.157,147.92,0.8)}
{pt3dadd(1.604,-94.388,147.84,0.8)}
{pt3dadd(1.785,-94.388,147.84,0.8)}
{pt3dadd(2.678,-95.97,147.84,0.8)}
{pt3dadd(2.678,-96.321,147.84,0.8)}
{pt3dadd(2.497,-98.603,151.92,0.8)}
{pt3dadd(3.74,-99.666,153.92,0.8)}
{pt3dadd(3.921,-99.666,154.08,0.8)}
{pt3dadd(2.678,-102.298,159.68,0.8)}
{pt3dadd(2.497,-102.649,159.68,0.8)}
{pt3dadd(1.954,-105.112,162.08,0.8)}
{pt3dadd(1.785,-105.462,162.48,0.8)}
{pt3dadd(0.892,-108.807,163.12,0.8)}
{pt3dadd(0.892,-109.677,162.56,0.8)}
{pt3dadd(1.242,-111.61,159.52,0.8)}
{pt3dadd(1.242,-112.141,159.36,0.8)}
{pt3dadd(2.316,-116.717,159.28,0.8)}
{pt3dadd(2.316,-116.887,159.44,0.8)}
{pt3dadd(2.497,-117.418,159.52,0.8)}
