# Supplementary material for: Dichotomy between extracellular signatures of active dendritic chemical synapses and gap junctions
Source: eLife. 2026 Jul 30;14:RP103046. doi: 10.7554/eLife.103046 (PMC13423354; doi:10.7554/eLife.103046)
Supplement: Source code 1. [file elife-103046-code1.zip › Code/Chem/1a_LFPy_S1toS7.py]

# ~~~~~~~~~~~~~~~~~~~~~~~~~~~~~~~~~~~~~~~~~~~~~~~~~~~~~~~~~~~~~~        import dependencies       ~~~~~~~~~~~~~~~~~~~~~~~~~~~~~~~~~~~~~~~~~~~~~~~~~~~~~~~~~~~~~~~~~~

import sys
sys.path.append("/Applications/NEURON-7.7/nrn/lib/python")
import neuron
from neuron import h #, gui          #adding gui so that plotting graph in the hoc file (nrnmainfile() / addgraph) was doable- else it will throw an error
import LFPy
from LFPy import Cell, Synapse
from lfpykit import CellGeometry, RecExtElectrode
import numpy as np
import matplotlib
import matplotlib.pyplot as plt
from matplotlib.collections import PolyCollection
from matplotlib.collections import LineCollection
from mpl_toolkits import mplot3d
from mpl_toolkits.mplot3d import Axes3D

import timeit
start = timeit.default_timer() #to record/print the running time.


#~~~~~~~~~~~~~~~~~~~~~~~~~~~~~~~~~~~~~~~~~~~~~~~~~~~~~~~~~~~~~~     All the program statements    ~~~~~~~~~~~~~~~~~~~~~~~~~~~~~~~~~~~~~~~~~~~~~~~~~~~~~~~~~~~~~~~~
# define cell parameters used as input to cell-class

cellParameters = {
    'morphology' : 'cd/../n123.hoc', # your morphology file
    
    # initial crossmembrane potential
    #'passive' : True,   # turn on passive mechanism for all sections
    #'passive_parameters' : {'g_pas' : 1./125000, 'e_pas' : -65}, # passive params
    #'nsegs_method' : None, # lambda_f method
    'dt' : 0.025,              # simulation time step size
    'tstart' : 0.,               # start time, recorders start at t=0
    'tstop' : 2000.,              # stop time of simulation
    'v_init' : -65,
    'custom_code'  : ['1a_ChemSync_Act.hoc'], # will use the main hoc file which has parameters
    'celsius': 34,
    'pt3d' : False, #set false, force use the one which is defined in hoc code
}

LFPy.cell.neuron.h("forall delete_section()")

# Initialize cell instance, using the LFPy.Cell class

cell = LFPy.Cell(**cellParameters)
cell.set_pos(x=0.7866, y=-1.8010, z=15.9426) # set soma at centroid of soma

# cell.set_rotation(**cell.default_rotation)
#cell.set_rotation(x=4.829, y=-3.2896) #-NOPE

# Run simulation, electrode object argument in cell.simulate
cell.simulate(rec_imem=True)

# ~~~~~~~~~~~~~~~~~~~~~~~~~~~~~~~~~~~~~~~~~~~~~~~~~~~~~~~~~~~~~~     ELECTRODES COORDINATES   ~~~~~~~~~~~~~~~~~~~~~~~~~~~~~~~~~~~~~~~~~~~~~~~~~~~~~~~~~~~~~~~~

# Generate the grid in xz-plane over which we calculate local field potentials (this is obtained from matlab, putting n123 morph coordinates and required array over basal dendrites; note down the xyz of all 343 electrodes and call here)

# THERE ARE 7 SLICES OF ELECTRODES_COORDIS, KEEP CHANGING THE Y AXIS POINT TO GO ALONG THE 3D 7X7X7 ARRAY :

X= np.array([[-112.149, -76.4286, -40.7142 ,-5, 30.7142 ,66.4286 ,102.1429],
             [-112.149, -76.4286, -40.7142, -5 ,30.7142, 66.4286, 102.1429],
             [-112.149, -76.4286, -40.7142, -5, 30.7142 ,66.4286, 102.1429],
             [-112.149, -76.4286 ,-40.7142, -5, 30.7142 ,66.4286 ,102.1429],
             [-112.149, -76.4286, -40.7142 ,-5 ,30.7142, 66.4286, 102.1429],
             [-112.149 ,-76.4286 ,-40.7142 ,-5 ,30.7142 ,66.4286 ,102.1429],
             [-112.149 ,-76.4286, -40.7142, -5 ,30.7142, 66.4286 ,102.1429]
            ])


Y= np.array([[-17.1428, -17.1428, -17.1428, -17.1428, -17.1428 ,-17.1428 ,-17.1428], # first
             [-17.1428, -17.1428 ,-17.1428, -17.1428, -17.1428 ,-17.1428 ,-17.1428],
             [-17.1428, -17.1428 ,-17.1428 ,-17.1428 ,-17.1428 ,-17.1428, -17.1428],
             [-17.1428 ,-17.1428 ,-17.1428, -17.1428 ,-17.1428, -17.1428 ,-17.1428],
             [-17.1428, -17.1428 ,-17.1428, -17.1428 ,-17.1428, -17.1428, -17.1428],
             [-17.1428, -17.1428, -17.1428, -17.1428, -17.1428, -17.1428 ,-17.1428],
             [-17.1428, -17.1428 ,-17.1428, -17.1428, -17.1428, -17.1428 ,-17.1428]
            ])

# Y=np.array([[8.5714,8.5714,8.5714,8.5714,8.5714,8.5714,8.5714],    # second; remove from comment for this simulation
#              [8.5714,8.5714,8.5714,8.5714,8.5714,8.5714,8.5714],    
#              [8.5714,8.5714,8.5714,8.5714,8.5714,8.5714,8.5714],    
#              [8.5714,8.5714,8.5714,8.5714,8.5714,8.5714,8.5714],    
#              [8.5714,8.5714,8.5714,8.5714,8.5714,8.5714,8.5714],    
#              [8.5714,8.5714,8.5714,8.5714,8.5714,8.5714,8.5714],    
#              [8.5714,8.5714,8.5714,8.5714,8.5714,8.5714,8.5714]
#             ])

# Y=np.array([[34.2858, 34.2858, 34.2858, 34.2858, 34.2858, 34.2858, 34.2858], # third; remove from comment for this simulation
#              [34.2858, 34.2858, 34.2858, 34.2858, 34.2858, 34.2858, 34.2858],
#              [34.2858, 34.2858, 34.2858, 34.2858, 34.2858, 34.2858, 34.2858],
#              [34.2858, 34.2858, 34.2858, 34.2858, 34.2858, 34.2858, 34.2858],
#              [34.2858, 34.2858, 34.2858, 34.2858, 34.2858, 34.2858, 34.2858],
#              [34.2858, 34.2858, 34.2858, 34.2858, 34.2858, 34.2858, 34.2858],
#              [34.2858, 34.2858, 34.2858, 34.2858, 34.2858, 34.2858, 34.2858]
#             ])

# Y=np.array([[60,60,60,60,60,60,60], # fourth; remove from comment for this simulation
#              [60,60,60,60,60,60,60],
#              [60,60,60,60,60,60,60],
#              [60,60,60,60,60,60,60],
#              [60,60,60,60,60,60,60],
#              [60,60,60,60,60,60,60],
#              [60,60,60,60,60,60,60]
#             ])

# Y=np.array([[85.7142,85.7142,85.7142,85.7142,85.7142,85.7142,85.7142], # fifth; remove from comment for this simulation
#              [85.7142,85.7142,85.7142,85.7142,85.7142,85.7142,85.7142],
#              [85.7142,85.7142,85.7142,85.7142,85.7142,85.7142,85.7142],
#              [85.7142,85.7142,85.7142,85.7142,85.7142,85.7142,85.7142],
#              [85.7142,85.7142,85.7142,85.7142,85.7142,85.7142,85.7142],
#              [85.7142,85.7142,85.7142,85.7142,85.7142,85.7142,85.7142],
#              [85.7142,85.7142,85.7142,85.7142,85.7142,85.7142,85.7142]
#             ])

# Y=np.array([[111.4286,111.4286,111.4286,111.4286,111.4286,111.4286,111.4286], # sixth; remove from comment for this simulation
#              [111.4286,111.4286,111.4286,111.4286,111.4286,111.4286,111.4286],
#              [111.4286,111.4286,111.4286,111.4286,111.4286,111.4286,111.4286],
#              [111.4286,111.4286,111.4286,111.4286,111.4286,111.4286,111.4286],
#              [111.4286,111.4286,111.4286,111.4286,111.4286,111.4286,111.4286],
#              [111.4286,111.4286,111.4286,111.4286,111.4286,111.4286,111.4286],
#              [111.4286,111.4286,111.4286,111.4286,111.4286,111.4286,111.4286]
#             ])

# Y=np.array([[137.1429,137.1429,137.1429,137.1429,137.1429,137.1429,137.1429], # seventh; remove from comment for this simulation
#              [137.1429,137.1429,137.1429,137.1429,137.1429,137.1429,137.1429],
#              [137.1429,137.1429,137.1429,137.1429,137.1429,137.1429,137.1429],
#              [137.1429,137.1429,137.1429,137.1429,137.1429,137.1429,137.1429],
#              [137.1429,137.1429,137.1429,137.1429,137.1429,137.1429,137.1429],
#              [137.1429,137.1429,137.1429,137.1429,137.1429,137.1429,137.1429],
#              [137.1429,137.1429,137.1429,137.1429,137.1429,137.1429,137.1429]
#             ])


Z= np.array([[100.7143, 100.7143 ,100.7143 ,100.7143, 100.7143, 100.7143, 100.7143],
             [62.1429, 62.1429, 62.1429 ,62.1429, 62.1429, 62.1429, 62.1429],
             [23.5714 ,23.5714, 23.5714, 23.5714, 23.5714, 23.5714 ,23.5714],
             [-15.0000, -15.0000 ,-15.0000 ,-15.0000, -15.0000 ,-15.0000, -15.0000],
             [-53.5714, -53.5714, -53.5714, -53.5714, -53.5714, -53.5714 ,-53.5714],
             [-92.1429 ,-92.1429, -92.1429, -92.1429, -92.1429 ,-92.1429, -92.1429],
             [-130.7143, -130.7143, -130.7143 ,-130.7143 ,-130.7143, -130.7143 ,-130.7143]
            ])


# X, Y, Z = np.meshgrid(x, y, z)

# ~~~~~~~~~~~~~~~~~~~~~~~~~~~~~~~~~~~~~~~~~~~~~~~~~~~~~~~~~~~~~~     ELECTRODES PARAMETERS   ~~~~~~~~~~~~~~~~~~~~~~~~~~~~~~~~~~~~~~~~~~~~~~~~~~~~~~~~~~~~~~~~

# define parameters for extracellular recording electrode
# N = np.empty((7,7,7))
# for i in range(N.shape[0]): N[i,] = [1,0,0,0,0,0,0]

point_electrodeParameters = {
    'sigma' : 0.3,                      # extracellular conductivity # DEFAULT => 0.3  
    'x' : X.flatten(),                  # electrode requires 1d vector of positions
    'y' : Y.flatten(),
    'z' : Z.flatten(),
    'n': 20,
    'r': 10,
    # 'N': N,
    #'method' : 'soma_as_point',  #sphere source soma segment
    #'N' : np.array([[0, 1, 0]]*X.size),     #surface normals
    #'r' : 1.5,                              # contact site radius=2.5
    #'n' : 49,                               # datapoints for averaging =20
}


# Create electrode objects
point_electrode = LFPy.RecExtElectrode(cell,**point_electrodeParameters)

# Calculate LFPs as product between linear transform and currents. 
# Create reference to data on class object

M= point_electrode.get_transformation_matrix()
point_electrode.LFP = M @ cell.imem         #(mV!!)

# plt.matshow(point_electrode.LFP)
# plt.colorbar()
# plt.axis('tight')
# plt.show()


#~~~~~~~~~~~~~~~~~~~~~~~~~~~~~~~~~====================================XXXXXXXXXXXXXXXXXXXXX
# electrode = RecExtElectrode(cell, **point_electrodeParameters)
# M = electrode.get_transformation_matrix()
# V_ex = M @ cell.imem
# plt.matshow(V_ex)
# plt.colorbar()
# plt.axis('tight')
# plt.show()
#~~~~~~~~~~~~~~~~~~~~~~~~~~~~~~~~~====================================XXXXXXXXXXXXXXXXXXXXX


# ~~~~~~~~~~~~~~~~~~~~~~~~~~~~~~~~~~~~~~~~~~~~~~~~~~~~~~~~~~~~~~  Plot simulation output : 49 electrodes (each slice; say S1 here)   ~~~~~~~~~~~~~~~~~~~~~~~~~~~~~~~~~~~~~~~~~~~~~~~~~~~~~~~~~~~~~~~~

timeindax23 = (cell.tvec >= 0) & (cell.tvec <= 2000)


color_vec = ['blue','green', 'red', 'black', 'magenta', 'cyan','tab:brown','tab:purple']        #tab:purple 'yellow'

# fig = plt.figure()
# fig.set_size_inches(10, 5)

fig, axs = plt.subplots(7,7,sharex=True, sharey=False, figsize=(15,12))

axs[0, 0].plot(cell.tvec[timeindax23],point_electrode.LFP[0][timeindax23] *1e6 ,color=color_vec[0])               #potential(mV)*1e6 => potential(nV) ; for mV=> point_electrode.LFP[0][timeindax23] ,color=color_vec[0])    
axs[0, 0].set_title("E0")

axs[0, 1].plot(cell.tvec[timeindax23],point_electrode.LFP[1][timeindax23] *1e6 ,color=color_vec[0])
axs[0, 1].set_title("E1")

axs[0, 2].plot(cell.tvec[timeindax23],point_electrode.LFP[2][timeindax23] *1e6 ,color=color_vec[0])
axs[0, 2].set_title("E2")

axs[0, 3].plot(cell.tvec[timeindax23],point_electrode.LFP[3][timeindax23] *1e6 ,color=color_vec[0])
axs[0, 3].set_title("E3")

axs[0, 4].plot(cell.tvec[timeindax23],point_electrode.LFP[4][timeindax23] *1e6 ,color=color_vec[0])
axs[0, 4].set_title("E4")

axs[0, 5].plot(cell.tvec[timeindax23],point_electrode.LFP[5][timeindax23] *1e6 ,color=color_vec[0])
axs[0, 5].set_title("E5")

axs[0, 6].plot(cell.tvec[timeindax23],point_electrode.LFP[6][timeindax23] *1e6 ,color=color_vec[0])
axs[0, 6].set_title("E6")


#-- second row ------------------------------------------------------------------------------------------------------

axs[1, 0].plot(cell.tvec[timeindax23],point_electrode.LFP[7][timeindax23] *1e6 ,color=color_vec[1])

axs[1, 0].set_title("E7")
# axs[1, 0].sharex(axs[0, 0])

axs[1, 1].plot(cell.tvec[timeindax23],point_electrode.LFP[8][timeindax23] *1e6 ,color=color_vec[1])
axs[1, 1].set_title("E8")

axs[1, 2].plot(cell.tvec[timeindax23],point_electrode.LFP[9][timeindax23] *1e6 ,color=color_vec[1])
axs[1, 2].set_title("E9")

axs[1, 3].plot(cell.tvec[timeindax23],point_electrode.LFP[10][timeindax23] *1e6 ,color=color_vec[1])
axs[1, 3].set_title("E10")

axs[1, 4].plot(cell.tvec[timeindax23],point_electrode.LFP[11][timeindax23] *1e6 ,color=color_vec[1])
axs[1, 4].set_title("E11")

axs[1, 5].plot(cell.tvec[timeindax23],point_electrode.LFP[12][timeindax23] *1e6 ,color=color_vec[1])
axs[1, 5].set_title("E12")

axs[1, 6].plot(cell.tvec[timeindax23],point_electrode.LFP[13][timeindax23] *1e6 ,color=color_vec[1])
axs[1, 6].set_title("E13")


#----   third row -----------------------------------------------------------------------------------------------------

axs[2, 0].plot(cell.tvec[timeindax23],point_electrode.LFP[14][timeindax23] *1e6 ,color=color_vec[2])

axs[2, 0].set_title("E14")
# axs[2, 0].sharex(axs[1, 0])

axs[2, 1].plot(cell.tvec[timeindax23],point_electrode.LFP[15][timeindax23] *1e6 ,color=color_vec[2])
axs[2, 1].set_title("E15")

axs[2, 2].plot(cell.tvec[timeindax23],point_electrode.LFP[16][timeindax23] *1e6 ,color=color_vec[2])
axs[2, 2].set_title("E16")

axs[2, 3].plot(cell.tvec[timeindax23],point_electrode.LFP[17][timeindax23] *1e6 ,color=color_vec[2])
axs[2, 3].set_title("E17")

axs[2, 4].plot(cell.tvec[timeindax23],point_electrode.LFP[18][timeindax23] *1e6 ,color=color_vec[2])
axs[2, 4].set_title("E18")

axs[2, 5].plot(cell.tvec[timeindax23],point_electrode.LFP[19][timeindax23] *1e6 ,color=color_vec[2])
axs[2, 5].set_title("E19")

axs[2, 6].plot(cell.tvec[timeindax23],point_electrode.LFP[20][timeindax23] *1e6 ,color=color_vec[2])
axs[2, 6].set_title("E20")

#----   fourth row -----------------------------------------------------------------------------------------------------

axs[3, 0].plot(cell.tvec[timeindax23],point_electrode.LFP[21][timeindax23] *1e6 ,color=color_vec[3])

axs[3, 0].set_title("E21")
# axs[3, 0].sharex(axs[2, 0])

axs[3, 1].plot(cell.tvec[timeindax23],point_electrode.LFP[22][timeindax23] *1e6 ,color=color_vec[3])
axs[3, 1].set_title("E22")

axs[3, 2].plot(cell.tvec[timeindax23],point_electrode.LFP[23][timeindax23] *1e6 ,color=color_vec[3])
axs[3, 2].set_title("E23")

axs[3, 3].plot(cell.tvec[timeindax23],point_electrode.LFP[24][timeindax23] *1e6 ,color=color_vec[3])
axs[3, 3].set_title("E24")

axs[3, 4].plot(cell.tvec[timeindax23],point_electrode.LFP[25][timeindax23] *1e6 ,color=color_vec[3])
axs[3, 4].set_title("E25")

axs[3, 5].plot(cell.tvec[timeindax23],point_electrode.LFP[26][timeindax23] *1e6 ,color=color_vec[3])
axs[3, 5].set_title("E26")

axs[3, 6].plot(cell.tvec[timeindax23],point_electrode.LFP[27][timeindax23] *1e6 ,color=color_vec[3])
axs[3, 6].set_title("E27")

#----   fifth row -----------------------------------------------------------------------------------------------------

axs[4, 0].plot(cell.tvec[timeindax23],point_electrode.LFP[28][timeindax23] *1e6 ,color=color_vec[4])

axs[4, 0].set_title("E28")
# axs[4, 0].sharex(axs[3, 0])

axs[4, 1].plot(cell.tvec[timeindax23],point_electrode.LFP[29][timeindax23] *1e6 ,color=color_vec[4])
axs[4, 1].set_title("E29")

axs[4, 2].plot(cell.tvec[timeindax23],point_electrode.LFP[30][timeindax23] *1e6 ,color=color_vec[4])
axs[4, 2].set_title("E30")

axs[4, 3].plot(cell.tvec[timeindax23],point_electrode.LFP[31][timeindax23] *1e6 ,color=color_vec[4])
axs[4, 3].set_title("E31")

axs[4, 4].plot(cell.tvec[timeindax23],point_electrode.LFP[32][timeindax23] *1e6 ,color=color_vec[4])
axs[4, 4].set_title("E32")

axs[4, 5].plot(cell.tvec[timeindax23],point_electrode.LFP[33][timeindax23] *1e6 ,color=color_vec[4])
axs[4, 5].set_title("E33")

axs[4, 6].plot(cell.tvec[timeindax23],point_electrode.LFP[34][timeindax23] *1e6 ,color=color_vec[4])
axs[4, 6].set_title("E34")

#----   sixth row -----------------------------------------------------------------------------------------------------

axs[5, 0].plot(cell.tvec[timeindax23],point_electrode.LFP[35][timeindax23] *1e6 ,color=color_vec[5])

axs[5, 0].set_title("E35")
# axs[5, 0].sharex(axs[4, 0])

axs[5, 1].plot(cell.tvec[timeindax23],point_electrode.LFP[36][timeindax23] *1e6 ,color=color_vec[5])
axs[5, 1].set_title("E36")

axs[5, 2].plot(cell.tvec[timeindax23],point_electrode.LFP[37][timeindax23] *1e6 ,color=color_vec[5])
axs[5, 2].set_title("E37")

axs[5, 3].plot(cell.tvec[timeindax23],point_electrode.LFP[38][timeindax23] *1e6 ,color=color_vec[5])
axs[5, 3].set_title("E38")

axs[5, 4].plot(cell.tvec[timeindax23],point_electrode.LFP[39][timeindax23] *1e6 ,color=color_vec[5])
axs[5, 4].set_title("E39")

axs[5, 5].plot(cell.tvec[timeindax23],point_electrode.LFP[40][timeindax23] *1e6 ,color=color_vec[5])
axs[5, 5].set_title("E40")

axs[5, 6].plot(cell.tvec[timeindax23],point_electrode.LFP[41][timeindax23] *1e6 ,color=color_vec[5])
axs[5, 6].set_title("E41")

#----   seventh row -----------------------------------------------------------------------------------------------------

axs[6, 0].plot(cell.tvec[timeindax23],point_electrode.LFP[42][timeindax23] *1e6 ,color=color_vec[6])

axs[6, 0].set_title("E42")
# axs[6, 0].sharex(axs[5, 0])

axs[6, 1].plot(cell.tvec[timeindax23],point_electrode.LFP[43][timeindax23] *1e6 ,color=color_vec[6])
axs[6, 1].set_title("E43")

axs[6, 2].plot(cell.tvec[timeindax23],point_electrode.LFP[44][timeindax23] *1e6 ,color=color_vec[6])
axs[6, 2].set_title("E44")

axs[6, 3].plot(cell.tvec[timeindax23],point_electrode.LFP[45][timeindax23] *1e6 ,color=color_vec[6])
axs[6, 3].set_title("E45")

axs[6, 4].plot(cell.tvec[timeindax23],point_electrode.LFP[46][timeindax23] *1e6 ,color=color_vec[6])
axs[6, 4].set_title("E46")

axs[6, 5].plot(cell.tvec[timeindax23],point_electrode.LFP[47][timeindax23] *1e6 ,color=color_vec[6])
axs[6, 5].set_title("E47")

axs[6, 6].plot(cell.tvec[timeindax23],point_electrode.LFP[48][timeindax23] *1e6 ,color=color_vec[6])
axs[6, 6].set_title("E48")

# Just to visualise all :
# plt.tick_params(labelcolor='none', which='both', top=False, bottom=False, left=False, right=False)
# plt.xlabel(r"$t$ (ms)")
# plt.ylabel(r"$\Phi(\mathbf{r},t)$ (nV)")

for ax in axs.flat:
    ax.set(xlabel=r'$t$ (ms)', ylabel=r'$\Phi(\mathbf{r},t)$ (nV)')     #mV => nV

# Hide x labels and tick labels for top plots and y ticks for right plots.
for ax in axs.flat:
    ax.label_outer()

fig.tight_layout(pad=2.7)

fig.savefig('S1_slice1(potential=nV).png', dpi=120)

# plot2 = plt.figure(2)
fig2 = plt.figure(figsize=(12, 8))                       
plt.tight_layout()
xticks = np.arange(0,1500,step=200)                            
xticklabels = xticks
yticks = np.arange(-70,50,step=20)                            
yticklabels = yticks
ax2 = fig2.add_axes([0.5, 1, 0.5, 1], frameon=True) 
ax2.plot(cell.tvec[timeindax23], cell.somav[timeindax23],color=color_vec[7], clip_on=False)
vline0 = cell.tvec[cell.somav==cell.somav.max()]
ax2.vlines(vline0, cell.somav.min(), cell.somav.max(), 'k', 'dashed', lw=0.25)
ax2.set_xticklabels(xticks)
ax2.set_yticklabels(yticks)
ax2.axis(ax2.axis('tight'))
ax2.set_ylabel(r'$V_\mathrm{soma}(t)$ (mV)')
    
ax2.set_title('Somatic potential',fontsize = 9,va='center')
ax2.text(-0.6, 1.01, 'b',
        horizontalalignment='center',
        verticalalignment='center',
        fontsize=16, fontweight='demibold',
        transform=ax2.transAxes)
plt.savefig('S1_slice1.png',bbox_inches = 'tight',edgecolor='black', dpi=120)

stop = timeit.default_timer()
execution_time = stop - start

print("                  ~~~~~~~~>>>>>>>>>> '''   PROGRAM EXECUTED IN ----->>> "+str(execution_time), "Seconds  ''' <<<<<<<<<<~~~~~~~~      ")        # It returns time in seconds

#print("1. m shape", M.shape)
#print("2. cell imem", cell.imem.shape)
# print("3. M@cell imem ", M @ cell.imem)
# print("3_dash. M@cell imem ",point_electrode.LFP)

print("min lfp ",point_electrode.LFP[0].min()*1e6)
print("cell.somav.max()",cell.somav.max())
print("cell.somav.max()",cell.somav[timeindax23])
print ("=> S1.py_file ran - now saving the recording ....")


# ********** IMPORTANT:   LFP at all time points for E0-E48 - save these EFPs (in nV) in excel sheets  ********   ---------------------------------------------------------------------

row_count=48
E_count=48
i=0
j=0

import xlsxwriter
workbook2 = xlsxwriter.Workbook("S1_allLFP_E0-E48.xlsx") #S2/S3/S4/S5/S6/S7
sheet1 = workbook2.add_worksheet('ALL_LFP_S1 (nV)')
while (i<= row_count and j<=E_count):
    for row_numi, Li in enumerate(point_electrode.LFP[i][timeindax23]*1e6):
        sheet1.write(row_numi, j, Li)
    i+=1
    j+=1
workbook2.close()
