# Supplementary material for: Dichotomy between extracellular signatures of active dendritic chemical synapses and gap junctions
Source: eLife. 2026 Jul 30;14:RP103046. doi: 10.7554/eLife.103046 (PMC13423354; doi:10.7554/eLife.103046)
Supplement: Source code 1. [file elife-103046-code1.zip › Code/Gap/Mod Files/car.mod]

TITLE Ca R-type channel with medium threshold for activation


COMMENT 
  Kinetics taken from Jeffrey C Magee and Daniel Johnston (1995)
  "Characterization of single voltage-gated Na+ and Ca2+ channels in
  apical dendrites of rat CA1 pyramidal neurons", J. Physiol. 487(1):
  67-90.

Sterratt et al. 2012
http://senselab.med.yale.edu/modeldb/ShowModel.asp?model=144490
ENDCOMMENT

NEURON {
    SUFFIX car
    USEION ca READ cai, cao WRITE ica
    RANGE gmax, m, h
    RANGE minf, hinf, taum, tauh
    GLOBAL q10, taum_exp, z
}

UNITS {
    (molar) = (/liter)
    (mA) = (milliamp)
    (nA) = (nanoamp)
    (mV) = (millivolt)
    (mM) = (millimolar)
    (S) = (siemens)
    (uS) = (microsiemens)
    FARADAY = (faraday) (coulomb)
    R = (k-mole) (joule/degC)
}

PARAMETER {   
    gmax = 0      (S/cm2) <0,1e9> 
    q10  = 3  
    taum_exp = 0.92  (ms)            : experimentally-measured taum
    z = 2                         : valency of Ca ions
}  

STATE {	mO mC hO hC }    

ASSIGNED {               : parameters needed to solve DE
    v       (mV)
    celsius (degC)
    cai     (mM)
    cao     (mM)
	  ica     (mA/cm2)
    minf
    hinf
	  taum    (ms)
    tauh    (ms)
}

BREAKPOINT {
    SOLVE kin METHOD sparse
	ica = gmax*mO*mO*mO*hO*ghkg(v,cai,cao,z)
}

INITIAL { 
    taum = q10^(-(celsius-22(degC))/10(degC))*taum_exp
    tauh = q10^(-(celsius-22(degC))/10(degC))*53(ms)
    SOLVE kin STEADYSTATE sparse    
    ica = gmax*mO*mO*mO*hO*ghkg(v,cai,cao,z)
}

KINETIC kin {
    minf = 1/(1+exp(-(v- 3(mV))/8.3(mV)))
    hinf = 1/(1+exp( (v+39(mV))/9.2(mV)))
    ~ mC <-> mO (minf/taum, (1-minf)/taum)
    ~ hC <-> hO (hinf/tauh, (1-hinf)/tauh)
    CONSERVE mC + mO = 1
    CONSERVE hC + hO = 1
}

FUNCTION ghkg(v(mV), ci(mM), co(mM), z) (mV) {
    LOCAL xi, f, exi, fxi
    f = R*(celsius+273.15)/(z*(1e-3)*FARADAY)
    xi = v/f
    exi = exp(xi)
    if (fabs(xi) < 1e-4) {
        fxi = 1 - xi/2
    }else{
        fxi = xi/(exi - 1)
    }
    ghkg = f*((ci/co)*exi - 1)*fxi
}
