# Supplementary material for: Dichotomy between extracellular signatures of active dendritic chemical synapses and gap junctions
Source: eLife. 2026 Jul 30;14:RP103046. doi: 10.7554/eLife.103046 (PMC13423354; doi:10.7554/eLife.103046)
Supplement: Source code 1. [file elife-103046-code1.zip › Code/Gap/Mod Files/skkin.mod]

: Sah P, Clements JD (1999) Photolytic manipulation of [Ca2+]i 
: reveals slow kinetics of potassium channels underlying the 
: afterhyperpolarization in hippocampal pyramidal neurons. 
: J  Neurosci 19:3657-3664.

: Sah P, Isaacson JS (1995) Channels underlying the slow 
: afterhyperpolarization in hippocampal pyramidal neurons: 
: neurotransmitters modulate the open probability. Neuron 15:435-441.

NEURON {
	SUFFIX skkin
	USEION k READ ek WRITE ik
    USEION ca READ cai
	RANGE g, gbar
}

UNITS { 
	(mA) = (milliamp)
	(mV) = (millivolt)
 	(molar) = (1/liter)
  	(uM)    = (micromolar)
  	(mM)    = (millimolar)
}

PARAMETER {
	cai0 = 50e-6  (mM)
	gbar = 33     (mho/cm2)
	kf   = 10e-6  (mM/ms) : 10 microM/s = 10e-6 mM/ms
	kb   = 0.5e-3 (/ms)   : 0.5 /s = 0.5e-3 /ms
	kfo  = 600e-3 (/ms)   : 600 /s = 600e-3 /ms
	kbo  = 400e-3 (/ms)   : 400 /s = 400e-3 /ms
}

ASSIGNED {
	v    (mV)
	ek   (mV)
	g    (mho/cm2)
	ik   (amp/cm2)
	cai  (mM)
}

STATE { 
	c cac ca2c ca3c ca4c o calcm
}

INITIAL { 
	calcm=cai0 * 1e6
	SOLVE kin STEADYSTATE sparse 
}

BREAKPOINT {
	calcm=cai * 1e6
	SOLVE kin METHOD sparse
	g = gbar*o
	ik = g*(v - ek)
}


KINETIC kin {
	~ c + calcm 	<-> cac  (4*kf, kb)
	~ cac + calcm 	<-> ca2c (3*kf, 2*kb)
	~ ca2c + calcm 	<-> ca3c (2*kf, 3*kb)
	~ ca3c + calcm 	<-> ca4c (kf, 4*kb)
	~ ca4c 		<-> o	 (kfo, kbo)
	CONSERVE c + cac + ca2c + ca3c + ca4c + o = 1
}
