# Supplementary material for: Dichotomy between extracellular signatures of active dendritic chemical synapses and gap junctions
Source: eLife. 2026 Jul 30;14:RP103046. doi: 10.7554/eLife.103046 (PMC13423354; doi:10.7554/eLife.103046)
Supplement: Source code 1. [file elife-103046-code1.zip › Code/Gap/Mod Files/vmax.mod]

: File to track maximum value voltage has reached.

NEURON{
	SUFFIX vmax
	RANGE vm
}

PARAMETER{
	v(millivolt)
}

ASSIGNED{
	vm(millivolt)
}

INITIAL{
	vm=v
}

BREAKPOINT{
	if(v>vm){vm=v}
}
