# Supplementary material for: Dichotomy between extracellular signatures of active dendritic chemical synapses and gap junctions
Source: eLife. 2026 Jul 30;14:RP103046. doi: 10.7554/eLife.103046 (PMC13423354; doi:10.7554/eLife.103046)
Supplement: Source code 1. [file elife-103046-code1.zip › Code/Gap/Mod Files/arm64/makemod2c_inc]

./cad.c: ../cad.mod
	@printf " -> $(C_GREEN)NMODL$(C_RESET) $<\\n"
	(cd "..";  MODLUNIT=$(NRNUNITS) $(NOCMODL) "cad.mod" -o "/Users/rishi/OneDrive - Indian Institute of Science/Work/PlaceCellInformation/All codes/Mod Files/arm64")

./cad.o: ./cad.c
	@printf " -> $(C_GREEN)Compiling$(C_RESET) $<\\n"
	$(COMPILE) -I".." $(INCLUDES) -fPIC -c $< -o $@

./cal.c: ../cal.mod
	@printf " -> $(C_GREEN)NMODL$(C_RESET) $<\\n"
	(cd "..";  MODLUNIT=$(NRNUNITS) $(NOCMODL) "cal.mod" -o "/Users/rishi/OneDrive - Indian Institute of Science/Work/PlaceCellInformation/All codes/Mod Files/arm64")

./cal.o: ./cal.c
	@printf " -> $(C_GREEN)Compiling$(C_RESET) $<\\n"
	$(COMPILE) -I".." $(INCLUDES) -fPIC -c $< -o $@

./can2.c: ../can2.mod
	@printf " -> $(C_GREEN)NMODL$(C_RESET) $<\\n"
	(cd "..";  MODLUNIT=$(NRNUNITS) $(NOCMODL) "can2.mod" -o "/Users/rishi/OneDrive - Indian Institute of Science/Work/PlaceCellInformation/All codes/Mod Files/arm64")

./can2.o: ./can2.c
	@printf " -> $(C_GREEN)Compiling$(C_RESET) $<\\n"
	$(COMPILE) -I".." $(INCLUDES) -fPIC -c $< -o $@

./car.c: ../car.mod
	@printf " -> $(C_GREEN)NMODL$(C_RESET) $<\\n"
	(cd "..";  MODLUNIT=$(NRNUNITS) $(NOCMODL) "car.mod" -o "/Users/rishi/OneDrive - Indian Institute of Science/Work/PlaceCellInformation/All codes/Mod Files/arm64")

./car.o: ./car.c
	@printf " -> $(C_GREEN)Compiling$(C_RESET) $<\\n"
	$(COMPILE) -I".." $(INCLUDES) -fPIC -c $< -o $@

./cat.c: ../cat.mod
	@printf " -> $(C_GREEN)NMODL$(C_RESET) $<\\n"
	(cd "..";  MODLUNIT=$(NRNUNITS) $(NOCMODL) "cat.mod" -o "/Users/rishi/OneDrive - Indian Institute of Science/Work/PlaceCellInformation/All codes/Mod Files/arm64")

./cat.o: ./cat.c
	@printf " -> $(C_GREEN)Compiling$(C_RESET) $<\\n"
	$(COMPILE) -I".." $(INCLUDES) -fPIC -c $< -o $@

./ghkampa.c: ../ghkampa.mod
	@printf " -> $(C_GREEN)NMODL$(C_RESET) $<\\n"
	(cd "..";  MODLUNIT=$(NRNUNITS) $(NOCMODL) "ghkampa.mod" -o "/Users/rishi/OneDrive - Indian Institute of Science/Work/PlaceCellInformation/All codes/Mod Files/arm64")

./ghkampa.o: ./ghkampa.c
	@printf " -> $(C_GREEN)Compiling$(C_RESET) $<\\n"
	$(COMPILE) -I".." $(INCLUDES) -fPIC -c $< -o $@

./ghknmda.c: ../ghknmda.mod
	@printf " -> $(C_GREEN)NMODL$(C_RESET) $<\\n"
	(cd "..";  MODLUNIT=$(NRNUNITS) $(NOCMODL) "ghknmda.mod" -o "/Users/rishi/OneDrive - Indian Institute of Science/Work/PlaceCellInformation/All codes/Mod Files/arm64")

./ghknmda.o: ./ghknmda.c
	@printf " -> $(C_GREEN)Compiling$(C_RESET) $<\\n"
	$(COMPILE) -I".." $(INCLUDES) -fPIC -c $< -o $@

./h.c: ../h.mod
	@printf " -> $(C_GREEN)NMODL$(C_RESET) $<\\n"
	(cd "..";  MODLUNIT=$(NRNUNITS) $(NOCMODL) "h.mod" -o "/Users/rishi/OneDrive - Indian Institute of Science/Work/PlaceCellInformation/All codes/Mod Files/arm64")

./h.o: ./h.c
	@printf " -> $(C_GREEN)Compiling$(C_RESET) $<\\n"
	$(COMPILE) -I".." $(INCLUDES) -fPIC -c $< -o $@

./kadist.c: ../kadist.mod
	@printf " -> $(C_GREEN)NMODL$(C_RESET) $<\\n"
	(cd "..";  MODLUNIT=$(NRNUNITS) $(NOCMODL) "kadist.mod" -o "/Users/rishi/OneDrive - Indian Institute of Science/Work/PlaceCellInformation/All codes/Mod Files/arm64")

./kadist.o: ./kadist.c
	@printf " -> $(C_GREEN)Compiling$(C_RESET) $<\\n"
	$(COMPILE) -I".." $(INCLUDES) -fPIC -c $< -o $@

./kaprox.c: ../kaprox.mod
	@printf " -> $(C_GREEN)NMODL$(C_RESET) $<\\n"
	(cd "..";  MODLUNIT=$(NRNUNITS) $(NOCMODL) "kaprox.mod" -o "/Users/rishi/OneDrive - Indian Institute of Science/Work/PlaceCellInformation/All codes/Mod Files/arm64")

./kaprox.o: ./kaprox.c
	@printf " -> $(C_GREEN)Compiling$(C_RESET) $<\\n"
	$(COMPILE) -I".." $(INCLUDES) -fPIC -c $< -o $@

./kdrca1.c: ../kdrca1.mod
	@printf " -> $(C_GREEN)NMODL$(C_RESET) $<\\n"
	(cd "..";  MODLUNIT=$(NRNUNITS) $(NOCMODL) "kdrca1.mod" -o "/Users/rishi/OneDrive - Indian Institute of Science/Work/PlaceCellInformation/All codes/Mod Files/arm64")

./kdrca1.o: ./kdrca1.c
	@printf " -> $(C_GREEN)Compiling$(C_RESET) $<\\n"
	$(COMPILE) -I".." $(INCLUDES) -fPIC -c $< -o $@

./km.c: ../km.mod
	@printf " -> $(C_GREEN)NMODL$(C_RESET) $<\\n"
	(cd "..";  MODLUNIT=$(NRNUNITS) $(NOCMODL) "km.mod" -o "/Users/rishi/OneDrive - Indian Institute of Science/Work/PlaceCellInformation/All codes/Mod Files/arm64")

./km.o: ./km.c
	@printf " -> $(C_GREEN)Compiling$(C_RESET) $<\\n"
	$(COMPILE) -I".." $(INCLUDES) -fPIC -c $< -o $@

./minmax.c: ../minmax.mod
	@printf " -> $(C_GREEN)NMODL$(C_RESET) $<\\n"
	(cd "..";  MODLUNIT=$(NRNUNITS) $(NOCMODL) "minmax.mod" -o "/Users/rishi/OneDrive - Indian Institute of Science/Work/PlaceCellInformation/All codes/Mod Files/arm64")

./minmax.o: ./minmax.c
	@printf " -> $(C_GREEN)Compiling$(C_RESET) $<\\n"
	$(COMPILE) -I".." $(INCLUDES) -fPIC -c $< -o $@

./na3.c: ../na3.mod
	@printf " -> $(C_GREEN)NMODL$(C_RESET) $<\\n"
	(cd "..";  MODLUNIT=$(NRNUNITS) $(NOCMODL) "na3.mod" -o "/Users/rishi/OneDrive - Indian Institute of Science/Work/PlaceCellInformation/All codes/Mod Files/arm64")

./na3.o: ./na3.c
	@printf " -> $(C_GREEN)Compiling$(C_RESET) $<\\n"
	$(COMPILE) -I".." $(INCLUDES) -fPIC -c $< -o $@

./na3s.c: ../na3s.mod
	@printf " -> $(C_GREEN)NMODL$(C_RESET) $<\\n"
	(cd "..";  MODLUNIT=$(NRNUNITS) $(NOCMODL) "na3s.mod" -o "/Users/rishi/OneDrive - Indian Institute of Science/Work/PlaceCellInformation/All codes/Mod Files/arm64")

./na3s.o: ./na3s.c
	@printf " -> $(C_GREEN)Compiling$(C_RESET) $<\\n"
	$(COMPILE) -I".." $(INCLUDES) -fPIC -c $< -o $@

./nax.c: ../nax.mod
	@printf " -> $(C_GREEN)NMODL$(C_RESET) $<\\n"
	(cd "..";  MODLUNIT=$(NRNUNITS) $(NOCMODL) "nax.mod" -o "/Users/rishi/OneDrive - Indian Institute of Science/Work/PlaceCellInformation/All codes/Mod Files/arm64")

./nax.o: ./nax.c
	@printf " -> $(C_GREEN)Compiling$(C_RESET) $<\\n"
	$(COMPILE) -I".." $(INCLUDES) -fPIC -c $< -o $@

./skkin.c: ../skkin.mod
	@printf " -> $(C_GREEN)NMODL$(C_RESET) $<\\n"
	(cd "..";  MODLUNIT=$(NRNUNITS) $(NOCMODL) "skkin.mod" -o "/Users/rishi/OneDrive - Indian Institute of Science/Work/PlaceCellInformation/All codes/Mod Files/arm64")

./skkin.o: ./skkin.c
	@printf " -> $(C_GREEN)Compiling$(C_RESET) $<\\n"
	$(COMPILE) -I".." $(INCLUDES) -fPIC -c $< -o $@

./vmax.c: ../vmax.mod
	@printf " -> $(C_GREEN)NMODL$(C_RESET) $<\\n"
	(cd "..";  MODLUNIT=$(NRNUNITS) $(NOCMODL) "vmax.mod" -o "/Users/rishi/OneDrive - Indian Institute of Science/Work/PlaceCellInformation/All codes/Mod Files/arm64")

./vmax.o: ./vmax.c
	@printf " -> $(C_GREEN)Compiling$(C_RESET) $<\\n"
	$(COMPILE) -I".." $(INCLUDES) -fPIC -c $< -o $@
