# Supplementary material for: Dichotomy between extracellular signatures of active dendritic chemical synapses and gap junctions
Source: eLife. 2026 Jul 30;14:RP103046. doi: 10.7554/eLife.103046 (PMC13423354; doi:10.7554/eLife.103046)
Supplement: Source code 1. [file elife-103046-code1.zip › Code/Gap/Mod Files/arm64/special.dSYM/Contents/Info.plist]

<?xml version="1.0" encoding="UTF-8"?>
<!DOCTYPE plist PUBLIC "-//Apple Computer//DTD PLIST 1.0//EN" "http://www.apple.com/DTDs/PropertyList-1.0.dtd">
<plist version="1.0">
	<dict>
		<key>CFBundleDevelopmentRegion</key>
		<string>English</string>
		<key>CFBundleIdentifier</key>
		<string>com.apple.xcode.dsym.special</string>
		<key>CFBundleInfoDictionaryVersion</key>
		<string>6.0</string>
		<key>CFBundlePackageType</key>
		<string>dSYM</string>
		<key>CFBundleSignature</key>
		<string>????</string>
		<key>CFBundleShortVersionString</key>
		<string>1.0</string>
		<key>CFBundleVersion</key>
		<string>1</string>
	</dict>
</plist>
