# Supplementary material for: Dichotomy between extracellular signatures of active dendritic chemical synapses and gap junctions
Source: eLife. 2026 Jul 30;14:RP103046. doi: 10.7554/eLife.103046 (PMC13423354; doi:10.7554/eLife.103046)
Supplement: Source code 1. [file elife-103046-code1.zip › Code/Gap/Mod Files/arm64/special.dSYM/Contents/Resources/Relocations/x86_64/special.yml]

---
triple:          'x86_64-apple-darwin'
binary-path:     './special'
relocations:
  - { offsetInCU: 0x27, offset: 0x27, size: 0x8, addend: 0x0, symName: _main, symObjAddr: 0x0, symBinAddr: 0x100000E30, symSize: 0xD3 }
  - { offsetInCU: 0x48E1, offset: 0x48E1, size: 0x8, addend: 0x0, symName: _main, symObjAddr: 0x0, symBinAddr: 0x100000E30, symSize: 0xD3 }
...
